# Supplementary material for: Using Oral Microbiota Data to Design a Short Sucrose Intake Index
Source: Nutrients. 2021 Apr 21;13(5):1400. doi: 10.3390/nu13051400 (PMC8143301; doi:10.3390/nu13051400)
Supplement: Supplementary file 1 [file nutrients-13-01400-s001.zip]

Archive with 1 entries (1 files):
- nutrients-1182116-supplementary.xlsx
