# Supplementary material for: Using Oral Microbiota Data to Design a Short Sucrose Intake Index
Source: Nutrients. 2021 Apr 21;13(5):1400. doi: 10.3390/nu13051400 (PMC8143301; doi:10.3390/nu13051400)
Supplement: Supplementary file 1 [file nutrients-13-01400-s001.zip › nutrients-1182116-supplementary.xlsx]

## Sheet: Supplementary Table 1
Table S1. Mean (95% CI) for the abundances of genera identified among all participants and in cluster groups. Cluster groups were obtained by agglomerative hierarchical clustering (Ward method) of de-multiplexed, pair-end-fused, quality controlled 16S rDNA (v3-v4 regions) amplicon sequence variants (ASVs) and taxonomically classified genera based on the expanded Human Oral Microbiome Database (eH…
		Cluster					(rank/ant analyser) x vald p
	Total	C1	C2	C3	C4	C5	Rank	ID	Original P value	Critical Value	Benjamini-Hochberg Adjusted P value	Significant using an FDR of 0.05?
Abiotrophia	0.76 (0.68,0.84)	1.03 (0.81,1.25)	0.66 (0.54,0.78)	0.3 (0.13,0.48)	0.67 (0.42,0.92)	1.04 (0.87,1.21)	58	58	3.93e-07	0.025	7.86e-07	Yes
Absconditabacteria (SR1)[G-1]	0.94 (0.86,1.02)	1.39 (1.21,1.58)	0.96 (0.84,1.08)	0.17 (0.01,0.32)	0.22 (0.07,0.37)	1.31 (1.17,1.46)	18	18	1.5e-20	0.00775862	9.66667e-20	Yes
Actinomyces	2.37 (2.36,2.38)	2.32 (2.29,2.35)	2.35 (2.33,2.36)	2.33 (2.3,2.37)	2.32 (2.27,2.36)	2.47 (2.45,2.49)	16	16	2.55e-21	0.00689655	1.84875e-20	Yes
Aggregatibacter	1.56 (1.49,1.63)	1.95 (1.88,2.02)	1.57 (1.47,1.67)	0.27 (0.09,0.45)	1.56 (1.36,1.76)	1.92 (1.86,1.98)	10	10	1.46e-27	0.00431034	1.6936e-26	Yes
Alloprevotella	2.18 (2.15,2.21)	2.23 (2.18,2.29)	2.22 (2.18,2.25)	2.06 (1.94,2.17)	1.87 (1.74,2)	2.28 (2.25,2.31)	37	37	1.18e-13	0.0159483	3.69946e-13	Yes
Alloscardovia	0.23 (0.18,0.28)	0.16 (0.05,0.27)	0.29 (0.2,0.37)	0.19 (0.05,0.33)	0.52 (0.28,0.75)	0.08 (0.01,0.14)	72	72	0.000155	0.0310345	0.000249722	Yes
Anaerococcus	0 (0,0.01)	0 (0,0)	0 (0,0)	0 (0,0)	0 (0,0)	0.01 (-0.01,0.03)	106	109	0.518	0.0456897	0.566868	No
Anaeroglobus	0.09 (0.06,0.12)	0.31 (0.16,0.47)	0.05 (0.02,0.09)	0 (0,0)	0.22 (0.06,0.38)	0.03 (0,0.06)	57	57	2.95e-07	0.024569	6.00351e-07	Yes
Arthrospira	0.07 (0.04,0.11)	0.15 (0.02,0.27)	0.07 (0.02,0.12)	0.06 (-0.03,0.15)	0.19 (0.03,0.35)	0 (0,0)	85	85	0.016	0.0366379	0.0218353	Yes
Atopobium	1.95 (1.92,1.98)	1.97 (1.92,2.01)	1.91 (1.86,1.97)	1.93 (1.87,2)	1.92 (1.79,2.05)	2.03 (2,2.07)	87	87	0.0423	0.0375	0.0564	No
Bacteroidaceae [G-1]	0.02 (0,0.03)	0.08 (0,0.15)	0 (0,0)	0 (0,0)	0 (0,0)	0.04 (0,0.08)	79	79	0.00273	0.0340517	0.00400861	Yes
Bacteroidales [G-2]	0.95 (0.89,1.02)	1.52 (1.41,1.63)	0.78 (0.68,0.88)	0.26 (0.11,0.42)	0.9 (0.67,1.13)	1.3 (1.17,1.42)	12	12	5.41e-25	0.00517241	5.22967e-24	Yes
Bacteroidetes [G-3]	0.12 (0.08,0.15)	0.37 (0.21,0.53)	0.03 (0.01,0.05)	0.05 (-0.02,0.11)	0.18 (0.04,0.31)	0.15 (0.06,0.23)	51	51	4.68e-08	0.0219828	1.06447e-07	Yes
Bacteroidetes [G-5]	0.42 (0.36,0.48)	0.99 (0.82,1.15)	0.17 (0.11,0.23)	0.07 (-0.01,0.15)	0.35 (0.16,0.54)	0.74 (0.59,0.88)	14	14	9.75e-24	0.00603448	8.07857e-23	Yes
Bacteroidetes [G-6]	0 (0,0.01)	0 (0,0)	0 (0,0)	0 (0,0)	0 (0,0)	0.01 (-0.01,0.04)	107	107	0.518	0.0461207	0.56157	No
Bacteroidetes [G-7]	0.01 (0,0.03)	0.03 (-0.01,0.08)	0.01 (0,0.03)	0 (0,0)	0.03 (-0.04,0.11)	0.01 (-0.01,0.03)	112	112	0.533	0.0482759	0.552036	No
Bergeyella	1.76 (1.73,1.79)	1.82 (1.77,1.88)	1.83 (1.79,1.86)	1.62 (1.46,1.77)	1.58 (1.4,1.77)	1.75 (1.69,1.8)	83	83	0.00473	0.0357759	0.0066106	Yes
Bifidobacterium	0.24 (0.19,0.3)	0.23 (0.09,0.37)	0.25 (0.17,0.33)	0.07 (-0.01,0.16)	0.57 (0.31,0.83)	0.19 (0.1,0.29)	81	81	0.00356	0.0349138	0.00509827	Yes
Bulleidia	0.03 (0.01,0.05)	0.18 (0.07,0.3)	0.01 (0,0.03)	0 (0,0)	0.03 (-0.03,0.08)	0 (0,0)	52	52	7.49e-08	0.0224138	1.67085e-07	Yes
Butyrivibrio	0.82 (0.75,0.89)	0.66 (0.48,0.85)	0.96 (0.85,1.06)	0.47 (0.26,0.67)	0.26 (0.09,0.43)	1.04 (0.91,1.17)	46	46	6.39e-10	0.0198276	1.61139e-09	Yes
Campylobacter	2 (1.98,2.01)	2.03 (1.99,2.07)	1.96 (1.94,1.98)	1.89 (1.83,1.96)	1.91 (1.84,1.98)	2.12 (2.1,2.15)	22	22	1.64e-19	0.00948276	8.64727e-19	Yes
Capnocytophaga	1.88 (1.85,1.92)	2.06 (2.01,2.11)	1.91 (1.88,1.94)	1.31 (1.11,1.5)	1.85 (1.73,1.97)	2.01 (1.97,2.05)	23	23	5.35e-19	0.00991379	2.69826e-18	Yes
Cardiobacterium	1.28 (1.22,1.34)	1.48 (1.36,1.6)	1.22 (1.13,1.3)	0.49 (0.31,0.67)	1.26 (1.1,1.42)	1.65 (1.58,1.71)	11	11	4e-26	0.00474138	4.21818e-25	Yes
Catonella	1.6 (1.56,1.65)	1.75 (1.67,1.83)	1.62 (1.56,1.67)	1.42 (1.26,1.59)	1.31 (1.12,1.51)	1.7 (1.62,1.78)	40	40	8.44e-12	0.0172414	2.4476e-11	Yes
Centipeda	0.03 (0.01,0.05)	0.15 (0.03,0.27)	0.02 (0,0.04)	0 (0,0)	0 (0,0)	0 (0,0)	67	67	5.79e-05	0.0288793	0.000100245	Yes
Clostridiales [F-1] [G-1]	0.03 (0.01,0.05)	0.08 (0,0.17)	0.02 (0,0.03)	0 (0,0)	0.04 (-0.04,0.12)	0.04 (-0.01,0.08)	94	94	0.149	0.0405172	0.183872	No
Corynebacterium	1.67 (1.62,1.72)	1.85 (1.8,1.91)	1.6 (1.53,1.68)	0.84 (0.62,1.05)	1.78 (1.69,1.86)	2.03 (2,2.07)	3	3	3e-36	0.0012931	1.16e-34	Yes
Cryptobacterium	0.11 (0.08,0.15)	0.08 (0.01,0.16)	0.1 (0.05,0.15)	0.03 (-0.03,0.09)	0.21 (0.07,0.35)	0.15 (0.07,0.22)	92	92	0.0713	0.0396552	0.0899	No
Cutibacterium	0 (0,0.01)	0 (0,0)	0 (0,0.01)	0 (0,0)	0.01 (-0.01,0.04)	0 (0,0)	103	103	0.36	0.0443966	0.405437	No
Desulfobulbus	0.01 (0,0.02)	0.02 (-0.02,0.07)	0 (0,0)	0 (0,0)	0.02 (-0.02,0.06)	0.02 (-0.01,0.05)	101	101	0.309	0.0435345	0.354891	No
Desulfomicrobium	0 (0,0.01)	0 (0,0)	0 (0,0)	0 (0,0)	0 (0,0)	0.01 (-0.01,0.03)	108	108	0.518	0.0465517	0.55637	No
Desulfovibrio	0 (0,0.01)	0.02 (-0.02,0.07)	0 (0,0)	0 (0,0)	0 (0,0)	0 (0,0)	96	96	0.152	0.0413793	0.183667	No
Dialister	1.04 (0.97,1.1)	1.41 (1.27,1.55)	0.87 (0.78,0.97)	0.22 (0.07,0.36)	1.11 (0.88,1.33)	1.47 (1.38,1.56)	8	8	3.92e-28	0.00344828	5.684e-27	Yes
Dietzia	0.06 (0.04,0.09)	0.03 (-0.03,0.08)	0.02 (0,0.04)	0 (0,0)	0.08 (-0.01,0.17)	0.18 (0.1,0.26)	63	63	2.85e-06	0.0271552	5.24762e-06	Yes
Eggerthia	0 (0,0.01)	0.03 (-0.01,0.07)	0 (0,0)	0 (0,0)	0 (0,0)	0 (0,0)	84	84	0.00932	0.0362069	0.0128705	Yes
Eikenella	0.31 (0.25,0.36)	0.42 (0.24,0.59)	0.22 (0.14,0.29)	0.03 (-0.03,0.08)	0.2 (0.04,0.36)	0.59 (0.44,0.73)	50	50	3.36e-08	0.0215517	7.7952e-08	Yes
Enterococcus	0 (0,0.01)	0.02 (-0.02,0.06)	0 (0,0)	0 (0,0)	0 (0,0)	0 (0,0)	97	97	0.152	0.0418103	0.181773	No
Escherichia	0 (0,0.01)	0.02 (-0.02,0.05)	0.01 (-0.01,0.02)	0 (0,0)	0 (0,0)	0 (0,0)	113	113	0.556	0.0487069	0.570761	No
Filifactor	0.23 (0.19,0.28)	0.69 (0.5,0.88)	0.14 (0.09,0.19)	0 (0,0)	0.25 (0.08,0.43)	0.26 (0.15,0.36)	41	41	1.06e-11	0.0176724	2.99902e-11	Yes
Fretibacterium	0.08 (0.05,0.11)	0.31 (0.16,0.46)	0.03 (0.01,0.06)	0 (0,0)	0.18 (0.04,0.32)	0.05 (0.01,0.09)	53	53	7.7e-08	0.0228448	1.68528e-07	Yes
Fusobacterium	2.3 (2.29,2.32)	2.38 (2.36,2.41)	2.31 (2.29,2.33)	2.18 (2.11,2.25)	2.14 (2.09,2.2)	2.37 (2.35,2.39)	25	25	2.54e-18	0.0107759	1.17856e-17	Yes
Gardnerella	0.01 (0,0.02)	0 (0,0)	0.01 (-0.01,0.02)	0 (0,0)	0.05 (-0.05,0.15)	0.02 (-0.01,0.05)	105	105	0.485	0.0452586	0.53581	No
Gemella	2.3 (2.28,2.32)	2.33 (2.3,2.36)	2.3 (2.28,2.31)	2.17 (2.04,2.31)	2.25 (2.2,2.29)	2.36 (2.34,2.38)	60	60	6.95e-07	0.0258621	1.34367e-06	Yes
Gracilibacteria (GN02)[G-1]	0.14 (0.1,0.17)	0.39 (0.24,0.54)	0.15 (0.09,0.21)	0 (0,0)	0.14 (0.02,0.25)	0.04 (0.01,0.08)	59	59	4.06e-07	0.025431	7.98237e-07	Yes
Gracilibacteria (GN02)[G-2]	0.04 (0.02,0.07)	0.17 (0.05,0.29)	0.05 (0.01,0.08)	0 (0,0)	0 (0,0)	0.01 (-0.01,0.02)	77	77	0.000825	0.0331897	0.00124286	Yes
Granulicatella	2.26 (2.25,2.27)	2.23 (2.21,2.25)	2.24 (2.22,2.25)	2.23 (2.18,2.29)	2.22 (2.18,2.26)	2.34 (2.33,2.36)	28	28	1.52e-17	0.012069	6.29714e-17	Yes
Haemophilus	2.53 (2.52,2.54)	2.52 (2.5,2.55)	2.54 (2.53,2.56)	2.56 (2.53,2.6)	2.49 (2.44,2.53)	2.53 (2.51,2.54)	80	80	0.00304	0.0344828	0.004408	Yes
Johnsonella	0.17 (0.13,0.21)	0.31 (0.16,0.45)	0.04 (0.01,0.08)	0 (0,0)	0.04 (-0.02,0.1)	0.47 (0.34,0.59)	32	32	8.13e-16	0.0137931	2.94712e-15	Yes
Jonquetella	0 (0,0.01)	0 (0,0)	0 (0,0)	0 (0,0)	0.02 (-0.02,0.07)	0 (0,0)	90	90	0.0518	0.0387931	0.0667644	No
Kingella	1.35 (1.29,1.41)	1.4 (1.26,1.54)	1.28 (1.2,1.36)	0.72 (0.5,0.94)	1.52 (1.4,1.64)	1.67 (1.6,1.74)	26	26	4.06e-18	0.0112069	1.81138e-17	Yes
Kluyvera	0 (0,0)	0 (0,0)	0 (0,0)	0 (0,0)	0 (0,0)	0.01 (-0.01,0.02)	109	111	0.518	0.0469828	0.551266	No
Kocuria	0 (0,0.01)	0 (0,0)	0 (0,0)	0 (0,0)	0 (0,0)	0.01 (-0.01,0.04)	110	110	0.518	0.0474138	0.546255	No
Lachnoanaerobaculum	1.88 (1.86,1.9)	1.91 (1.89,1.94)	1.89 (1.87,1.91)	1.76 (1.65,1.86)	1.77 (1.69,1.84)	1.96 (1.93,1.99)	44	44	1.77e-10	0.0189655	4.66636e-10	Yes
Lachnospiraceae [G-2]	0.47 (0.4,0.53)	0.7 (0.51,0.9)	0.46 (0.36,0.56)	0.12 (0,0.24)	0.48 (0.26,0.7)	0.52 (0.37,0.66)	78	78	0.000941	0.0336207	0.00139944	Yes
Lachnospiraceae [G-3]	0.46 (0.4,0.52)	0.94 (0.75,1.14)	0.4 (0.31,0.49)	0.07 (-0.02,0.15)	0 (0,0)	0.68 (0.54,0.82)	31	31	5.84e-16	0.0133621	2.18529e-15	Yes
Lachnospiraceae [G-7]	0.01 (0,0.02)	0.02 (-0.02,0.05)	0.01 (-0.01,0.03)	0 (0,0)	0.05 (-0.02,0.11)	0 (0,0.01)	102	102	0.336	0.0439655	0.382118	No
Lachnospiraceae [G-8]	0.1 (0.07,0.13)	0.26 (0.13,0.39)	0.09 (0.05,0.14)	0 (0,0)	0 (0,0)	0.11 (0.04,0.18)	70	70	0.000135	0.0301724	0.000223714	Yes
Lactobacillus	0.27 (0.22,0.32)	0.17 (0.06,0.29)	0.17 (0.1,0.24)	0.03 (-0.03,0.08)	0.74 (0.47,1)	0.42 (0.3,0.55)	45	45	4.92e-10	0.0193966	1.26827e-09	Yes
Lactococcus	0.13 (0.09,0.17)	0.15 (0.04,0.25)	0.11 (0.05,0.17)	0.19 (0.04,0.34)	0.09 (-0.02,0.2)	0.15 (0.05,0.24)	115	115	0.766	0.049569	0.772661	No
Lautropia	1.47 (1.41,1.53)	1.61 (1.47,1.74)	1.46 (1.37,1.54)	0.92 (0.68,1.16)	1.39 (1.21,1.57)	1.69 (1.61,1.78)	47	47	1.95e-09	0.0202586	4.81277e-09	Yes
Lawsonella	0 (0,0.01)	0 (0,0)	0 (0,0)	0 (0,0)	0.02 (-0.02,0.07)	0.01 (0,0.02)	100	100	0.253	0.0431034	0.29348	No
Leptotrichia	2.14 (2.11,2.16)	2.23 (2.19,2.26)	2.14 (2.11,2.17)	1.85 (1.71,1.98)	2.1 (2.04,2.16)	2.24 (2.2,2.27)	36	36	1.55e-14	0.0155172	4.99444e-14	Yes
Megasphaera	1.41 (1.34,1.48)	1.72 (1.62,1.81)	1.56 (1.46,1.66)	1.47 (1.25,1.69)	1.56 (1.38,1.74)	0.87 (0.74,1.01)	17	17	6.59e-21	0.00732759	4.49671e-20	Yes
Mitsuokella	0.14 (0.1,0.18)	0.27 (0.12,0.42)	0.15 (0.09,0.22)	0.03 (-0.03,0.08)	0.39 (0.18,0.6)	0 (0,0)	61	61	1.03e-06	0.0262931	1.95869e-06	Yes
Mogibacterium	1.39 (1.34,1.44)	1.33 (1.2,1.46)	1.36 (1.29,1.43)	1.24 (1.07,1.41)	0.81 (0.57,1.04)	1.79 (1.74,1.83)	9	9	1.38e-27	0.00387931	1.77867e-26	Yes
Mollicutes [G-1]	0.01 (0,0.01)	0.02 (-0.02,0.07)	0 (0,0)	0 (0,0)	0 (0,0)	0.01 (-0.01,0.03)	104	104	0.407	0.0448276	0.453962	No
Moraxella	0.01 (0,0.02)	0.06 (-0.03,0.14)	0.01 (0,0.02)	0 (0,0)	0 (0,0)	0 (0,0)	98	98	0.19	0.0422414	0.224898	No
Mycoplasma	0.27 (0.22,0.32)	0.76 (0.59,0.93)	0.14 (0.09,0.2)	0.02 (-0.03,0.07)	0.2 (0.07,0.33)	0.38 (0.27,0.48)	29	29	3.27e-16	0.0125	1.308e-15	Yes
Neisseria	2.29 (2.25,2.32)	2.37 (2.31,2.42)	2.31 (2.27,2.35)	2.17 (2.05,2.28)	2.06 (1.88,2.24)	2.34 (2.28,2.41)	66	66	5.49e-05	0.0284483	9.64909e-05	Yes
Neisseriaceae [G-1]	0 (0,0.01)	0 (0,0)	0.01 (-0.01,0.02)	0 (0,0)	0 (0,0)	0.01 (0,0.02)	116	116	0.864	0.05	0.864	No
Olsenella	0.2 (0.15,0.24)	0.21 (0.09,0.34)	0.05 (0.02,0.09)	0 (0,0)	0.35 (0.16,0.54)	0.49 (0.37,0.61)	35	35	3.76e-15	0.0150862	1.24617e-14	Yes
Oribacterium	1.94 (1.91,1.96)	1.95 (1.91,1.99)	1.94 (1.92,1.96)	1.86 (1.76,1.96)	1.75 (1.61,1.9)	2.03 (2,2.06)	48	48	1.88e-08	0.0206897	4.54333e-08	Yes
Ottowia	0.17 (0.12,0.21)	0.33 (0.18,0.48)	0.05 (0.01,0.08)	0.02 (-0.02,0.05)	0.06 (-0.02,0.14)	0.41 (0.28,0.53)	39	39	3.19e-12	0.0168103	9.48821e-12	Yes
Parascardovia	0.05 (0.02,0.07)	0.06 (-0.01,0.14)	0.02 (-0.01,0.04)	0 (0,0)	0.19 (0.02,0.35)	0.07 (0.01,0.13)	82	82	0.0038	0.0353448	0.00537561	Yes
Parvimonas	1.12 (1.06,1.19)	1.64 (1.58,1.7)	1.07 (0.97,1.17)	0.45 (0.25,0.65)	0.95 (0.73,1.16)	1.32 (1.2,1.43)	27	27	1.12e-17	0.0116379	4.81185e-17	Yes
Peptidiphaga	0.88 (0.81,0.95)	1.16 (0.99,1.33)	0.63 (0.53,0.73)	0.32 (0.15,0.48)	0.67 (0.44,0.9)	1.52 (1.42,1.62)	6	6	5.48e-30	0.00258621	1.05947e-28	Yes
Peptococcus	1.12 (1.05,1.19)	1.56 (1.45,1.67)	1.09 (0.98,1.19)	0.47 (0.27,0.67)	0.63 (0.43,0.84)	1.43 (1.32,1.53)	20	20	3.9e-20	0.00862069	2.262e-19	Yes
Peptoniphilaceae [G-1]	0 (0,0.01)	0 (0,0)	0 (0,0)	0 (0,0)	0 (0,0)	0.01 (-0.01,0.03)	111	106	0.518	0.0478448	0.541333	No
Peptoniphilus	0.04 (0.02,0.06)	0.03 (-0.02,0.08)	0.03 (0,0.05)	0 (0,0)	0.02 (-0.02,0.06)	0.1 (0.03,0.16)	88	88	0.0485	0.037931	0.0639318	No
Peptostreptococcaceae [XI] [G-1]	1.64 (1.59,1.69)	1.76 (1.68,1.85)	1.75 (1.71,1.79)	1.42 (1.23,1.61)	0.71 (0.48,0.94)	1.85 (1.8,1.89)	19	19	2.15e-20	0.00818966	1.31263e-19	Yes
Peptostreptococcaceae [XI] [G-2]	0.22 (0.17,0.26)	0.32 (0.16,0.47)	0.22 (0.16,0.29)	0.04 (-0.02,0.1)	0 (0,0)	0.32 (0.21,0.43)	71	71	0.000143	0.0306034	0.000233634	Yes
Peptostreptococcaceae [XI] [G-4]	0.01 (0,0.02)	0.03 (-0.01,0.07)	0 (0,0)	0 (0,0)	0 (0,0)	0.04 (0,0.08)	86	86	0.0316	0.037069	0.0426233	Yes
Peptostreptococcaceae [XI] [G-5]	0.27 (0.22,0.32)	0.54 (0.35,0.74)	0.23 (0.16,0.31)	0.07 (-0.03,0.17)	0.11 (0,0.22)	0.34 (0.21,0.46)	68	68	7.48e-05	0.0293103	0.0001276	Yes
Peptostreptococcaceae [XI] [G-6]	0.08 (0.05,0.1)	0.27 (0.13,0.42)	0.03 (0.01,0.05)	0.02 (-0.02,0.06)	0.04 (-0.04,0.11)	0.09 (0.02,0.15)	64	64	1.12e-05	0.0275862	2.03e-05	Yes
Peptostreptococcaceae [XI] [G-7]	0.68 (0.61,0.75)	1.02 (0.83,1.2)	0.62 (0.52,0.72)	0.17 (0.04,0.3)	0.26 (0.1,0.42)	1.02 (0.88,1.15)	34	34	2.33e-15	0.0146552	7.94941e-15	Yes
Peptostreptococcaceae [XI] [G-9]	0.71 (0.65,0.78)	1.16 (1.02,1.31)	0.55 (0.46,0.64)	0.13 (0.02,0.25)	0.87 (0.66,1.09)	0.96 (0.83,1.08)	21	21	1.43e-19	0.00905172	7.89905e-19	Yes
Peptostreptococcus	1.68 (1.63,1.73)	1.86 (1.81,1.91)	1.76 (1.71,1.8)	1.42 (1.22,1.62)	0.71 (0.47,0.95)	1.95 (1.91,2)	13	13	7.26e-25	0.00560345	6.47815e-24	Yes
Porphyromonas	2.22 (2.18,2.26)	2.38 (2.33,2.43)	2.26 (2.21,2.31)	2.01 (1.82,2.2)	1.83 (1.63,2.03)	2.31 (2.28,2.35)	42	42	1.29e-11	0.0181034	3.56286e-11	Yes
Prevotella	2.6 (2.59,2.61)	2.6 (2.58,2.63)	2.61 (2.59,2.62)	2.6 (2.57,2.63)	2.55 (2.51,2.6)	2.61 (2.6,2.63)	95	95	0.149	0.0409483	0.181937	No
Propionibacterium	0.01 (0,0.02)	0.03 (-0.02,0.09)	0.01 (-0.01,0.02)	0 (0,0)	0 (0,0)	0.01 (-0.01,0.02)	99	99	0.248	0.0426724	0.290586	No
Pseudomonas	0.01 (0,0.01)	0 (0,0)	0.01 (-0.01,0.02)	0 (0,0)	0.02 (-0.02,0.07)	0.01 (-0.01,0.02)	114	114	0.616	0.0491379	0.626807	No
Pseudopropionibacterium	0.03 (0.02,0.05)	0.17 (0.06,0.28)	0.02 (0,0.04)	0 (0,0)	0 (0,0)	0.01 (-0.01,0.03)	65	65	2.56e-05	0.0280172	4.56862e-05	Yes
Rothia	2.46 (2.45,2.47)	2.44 (2.41,2.47)	2.45 (2.44,2.46)	2.47 (2.43,2.52)	2.51 (2.48,2.53)	2.47 (2.46,2.49)	76	76	0.000599	0.0327586	0.000914263	Yes
Ruminococcaceae [G-1]	1.19 (1.12,1.25)	1.59 (1.49,1.7)	1.34 (1.24,1.43)	0.46 (0.26,0.67)	0.66 (0.41,0.9)	1.23 (1.1,1.36)	30	30	3.62e-16	0.012931	1.39973e-15	Yes
Ruminococcaceae [G-2]	1.27 (1.22,1.33)	1.45 (1.35,1.55)	1.36 (1.28,1.44)	0.78 (0.54,1.02)	0.89 (0.67,1.11)	1.4 (1.31,1.49)	55	55	2.47e-07	0.0237069	5.20945e-07	Yes
Saccharibacteria (TM7)[G-1]	1.76 (1.72,1.8)	1.97 (1.91,2.02)	1.92 (1.89,1.95)	1.51 (1.3,1.71)	1.51 (1.33,1.7)	1.58 (1.51,1.66)	15	15	1.11e-23	0.00646552	8.584e-23	Yes
Saccharibacteria (TM7)[G-2]	0.03 (0.01,0.05)	0.19 (0.06,0.32)	0.01 (0,0.02)	0 (0,0)	0 (0,0)	0.01 (-0.01,0.04)	56	56	2.68e-07	0.0241379	5.55143e-07	Yes
Saccharibacteria (TM7)[G-3]	1.06 (0.99,1.13)	1.42 (1.26,1.58)	1.41 (1.33,1.49)	0.9 (0.68,1.12)	0.62 (0.39,0.85)	0.49 (0.38,0.6)	4	4	6.31e-33	0.00172414	1.8299e-31	Yes
Saccharibacteria (TM7)[G-4]	0.03 (0.01,0.05)	0.15 (0.05,0.26)	0.01 (0,0.03)	0.02 (-0.03,0.08)	0.02 (-0.02,0.05)	0 (0,0)	62	62	1.56e-06	0.0267241	2.91871e-06	Yes
Saccharibacteria (TM7)[G-5]	0.3 (0.25,0.35)	0.77 (0.58,0.96)	0.18 (0.12,0.24)	0.02 (-0.02,0.05)	0.69 (0.45,0.93)	0.24 (0.14,0.34)	33	33	1.65e-15	0.0142241	5.8e-15	Yes
Saccharibacteria (TM7)[G-6]	0.85 (0.78,0.93)	0.98 (0.77,1.19)	1 (0.89,1.11)	0.6 (0.4,0.8)	0.7 (0.45,0.96)	0.71 (0.57,0.85)	69	69	0.000103	0.0297414	0.000173159	Yes
Scardovia	0.59 (0.52,0.65)	0.63 (0.44,0.82)	0.45 (0.36,0.54)	0.2 (0.06,0.34)	0.89 (0.63,1.16)	0.85 (0.7,1)	49	49	1.93e-08	0.0211207	4.56898e-08	Yes
Selenomonas	1.33 (1.26,1.4)	1.82 (1.72,1.91)	1.57 (1.5,1.65)	1.32 (1.14,1.49)	1.35 (1.11,1.6)	0.62 (0.49,0.75)	5	5	6.52e-32	0.00215517	1.51264e-30	Yes
Shuttleworthia	0.28 (0.23,0.33)	0.51 (0.33,0.68)	0.16 (0.1,0.21)	0.09 (0,0.17)	0.42 (0.22,0.62)	0.42 (0.3,0.53)	54	54	1.98e-07	0.0232759	4.25333e-07	Yes
Simonsiella	0.15 (0.11,0.19)	0.33 (0.17,0.5)	0.11 (0.05,0.16)	0.02 (-0.02,0.06)	0.05 (-0.05,0.14)	0.24 (0.13,0.34)	73	73	0.000203	0.0314655	0.000322575	Yes
Slackia	0.07 (0.04,0.09)	0.03 (-0.01,0.08)	0.04 (0.01,0.07)	0.05 (-0.02,0.12)	0.02 (-0.02,0.06)	0.17 (0.09,0.24)	75	75	0.000458	0.0323276	0.000708373	Yes
Sneathia	0.02 (0,0.03)	0 (0,0)	0 (0,0)	0.02 (-0.02,0.07)	0.06 (-0.03,0.16)	0.04 (-0.01,0.09)	93	93	0.0719	0.0400862	0.0896817	No
Solobacterium	1.37 (1.32,1.43)	1.72 (1.67,1.77)	1.64 (1.6,1.69)	1.42 (1.26,1.57)	1.14 (0.94,1.33)	0.77 (0.66,0.88)	1	1	0	0.000431034	0	Yes
Sphingomonas	0 (0,0)	0 (0,0)	0 (0,0)	0 (0,0)	0.02 (-0.02,0.05)	0 (0,0)	91	91	0.0518	0.0392241	0.0660308	No
Staphylococcus	0.14 (0.1,0.17)	0.13 (0.02,0.24)	0.08 (0.04,0.13)	0.1 (0,0.21)	0.17 (0.03,0.31)	0.23 (0.14,0.33)	89	89	0.0512	0.0383621	0.0667326	No
Stomatobaculum	1.8 (1.76,1.83)	1.8 (1.69,1.9)	1.85 (1.8,1.89)	1.81 (1.71,1.92)	1.51 (1.31,1.7)	1.81 (1.74,1.88)	74	74	0.000312	0.0318966	0.000489081	Yes
Streptococcus	2.74 (2.73,2.74)	2.71 (2.69,2.72)	2.73 (2.73,2.74)	2.75 (2.74,2.76)	2.78 (2.77,2.8)	2.74 (2.73,2.74)	43	43	1.31e-10	0.0185345	3.53395e-10	Yes
Tannerella	1.25 (1.18,1.31)	1.6 (1.48,1.72)	1.21 (1.12,1.3)	0.6 (0.37,0.82)	0.92 (0.7,1.14)	1.55 (1.47,1.62)	24	24	6.41e-19	0.0103448	3.09817e-18	Yes
Treponema	1.19 (1.12,1.25)	1.75 (1.7,1.81)	1.09 (1.01,1.18)	0.37 (0.19,0.54)	1.24 (1.03,1.45)	1.39 (1.28,1.5)	7	7	1.43e-29	0.00301724	2.36971e-28	Yes
Veillonella	2.39 (2.37,2.42)	2.53 (2.5,2.57)	2.5 (2.48,2.53)	2.55 (2.51,2.59)	2.5 (2.43,2.56)	2.01 (1.97,2.04)	2	2	0	0.000862069	0	Yes
Veillonellaceae [G-1]	0.12 (0.09,0.16)	0.47 (0.3,0.64)	0.08 (0.04,0.12)	0 (0,0)	0.24 (0.07,0.41)	0.02 (-0.01,0.04)	38	38	1.67e-13	0.0163793	5.09789e-13	Yes

## Sheet: Supplementary Table 2
Table S2. Mean (95% CI) for the abundances of species/phylotypes identified among all participants and in cluster groups. Clusters were obtained by the agglomerative hierarchical clustering. Reads were standardized to the level of the sample with fewest reads (19,700 reads) and transformed by inverse hyperbolic sine transformation. ANOVA was used for cluster group comparisons and original and Ben…
		Cluster
	Total	C1	C2	C3	C4	C5	Rank	ID	Original P value	Critical Value	Benjamini-Hochberg Adjusted P value	Significant using an FDR of 0.05?
Abiotrophia defectiva	0.76 (0.68,0.84)	1.03 (0.81,1.25)	0.66 (0.54,0.78)	0.3 (0.13,0.48)	0.67 (0.42,0.92)	1.04 (0.87,1.21)	142	142	3.93e-07	0.0152688	1.28694e-06	Yes
Absconditabacteria (SR1) [G-1] bacterium HMT 345	0.39 (0.33,0.46)	0.64 (0.44,0.84)	0.34 (0.25,0.43)	0.04 (-0.02,0.11)	0.05 (-0.02,0.13)	0.66 (0.51,0.82)	102	102	1.52e-09	0.0109677	6.92941e-09	Yes
Absconditabacteria (SR1) [G-1] bacterium HMT 874	0.2 (0.16,0.25)	0.38 (0.21,0.55)	0.16 (0.09,0.22)	0 (0,0)	0.08 (-0.01,0.17)	0.34 (0.21,0.46)	191	191	5.62e-05	0.0205376	0.000136822	Yes
Absconditabacteria (SR1) [G-1] bacterium HMT 875	0.69 (0.61,0.77)	1.05 (0.81,1.29)	0.75 (0.63,0.88)	0.15 (0,0.31)	0.09 (-0.01,0.19)	0.87 (0.69,1.04)	86	86	6.51e-11	0.00924731	3.51994e-10	Yes
Actinomyces dentalis	0.16 (0.12,0.21)	0.1 (0,0.2)	0.03 (0,0.06)	0 (0,0)	0.09 (-0.02,0.2)	0.55 (0.41,0.7)	34	34	1.17e-18	0.00365591	1.60015e-17	Yes
Actinomyces georgiae	0.02 (0,0.03)	0.03 (-0.03,0.08)	0 (0,0)	0 (0,0)	0.03 (-0.03,0.1)	0.05 (0,0.1)	343	343	0.0781	0.0368817	0.105879	No
Actinomyces gerencseriae	0.19 (0.14,0.25)	0.14 (0.02,0.26)	0.04 (0,0.07)	0 (0,0)	0.2 (0.02,0.37)	0.6 (0.44,0.75)	41	41	8.69e-17	0.0044086	9.85573e-16	Yes
Actinomyces graevenitzii	1.93 (1.9,1.97)	1.85 (1.74,1.97)	1.93 (1.88,1.98)	1.84 (1.69,1.99)	1.8 (1.63,1.96)	2.09 (2.03,2.14)	146	146	7.39e-07	0.0156989	2.35366e-06	Yes
Actinomyces HMT 181	1.24 (1.16,1.32)	0.91 (0.67,1.14)	1.12 (1,1.25)	1.25 (1.01,1.5)	1.04 (0.75,1.33)	1.7 (1.61,1.79)	101	101	9.46e-10	0.0108602	4.35535e-09	Yes
Actinomyces israelii	0.07 (0.04,0.1)	0.05 (-0.02,0.11)	0 (0,0)	0 (0,0)	0.04 (-0.05,0.14)	0.26 (0.15,0.38)	89	89	1.25e-10	0.00956989	6.5309e-10	Yes
Actinomyces johnsonii	0.08 (0.05,0.12)	0.03 (-0.03,0.08)	0.03 (0,0.06)	0 (0,0)	0.05 (-0.05,0.14)	0.26 (0.14,0.39)	156	156	2.35e-06	0.0167742	7.00481e-06	Yes
Actinomyces massiliensis	0.45 (0.38,0.51)	0.43 (0.25,0.62)	0.22 (0.14,0.3)	0.03 (-0.03,0.1)	0.3 (0.1,0.5)	1.11 (0.97,1.26)	14	14	3.77e-26	0.00150538	1.25218e-24	Yes
Actinomyces naeslundii	0.9 (0.81,0.98)	0.84 (0.61,1.07)	0.65 (0.53,0.77)	0.21 (0.05,0.38)	0.87 (0.59,1.15)	1.71 (1.59,1.82)	6	6	3.84e-31	0.000645161	2.976e-29	Yes
Actinomyces odontolyticus	1.12 (1.03,1.2)	1.06 (0.81,1.3)	1.06 (0.93,1.2)	1.08 (0.79,1.36)	0.92 (0.63,1.21)	1.34 (1.17,1.5)	329	329	0.054	0.0353763	0.0763222	No
Actinomyces oris	0.97 (0.89,1.06)	0.9 (0.66,1.14)	0.74 (0.61,0.87)	0.38 (0.17,0.58)	1.15 (0.86,1.44)	1.64 (1.51,1.77)	21	21	2.48e-23	0.00225806	5.49143e-22	Yes
Actinomyces sp. HMT 169	1.08 (0.99,1.16)	0.82 (0.57,1.06)	1.07 (0.94,1.19)	0.98 (0.72,1.23)	1.04 (0.73,1.35)	1.31 (1.13,1.48)	234	234	0.000711	0.0251613	0.00141288	Yes
Actinomyces sp. HMT 170	0.17 (0.12,0.22)	0.09 (-0.01,0.19)	0.09 (0.03,0.14)	0.06 (-0.03,0.15)	0.07 (-0.03,0.18)	0.46 (0.31,0.61)	107	107	2.76e-09	0.0115054	1.19944e-08	Yes
Actinomyces sp. HMT 171	0.4 (0.33,0.47)	0.31 (0.13,0.5)	0.27 (0.18,0.36)	0.14 (0,0.27)	0.48 (0.23,0.74)	0.77 (0.59,0.95)	129	129	9.57e-08	0.013871	3.44965e-07	Yes
Actinomyces sp. HMT 172	1.64 (1.55,1.72)	1.57 (1.32,1.81)	1.68 (1.56,1.8)	1.21 (0.91,1.51)	1.13 (0.8,1.47)	2 (1.9,2.1)	120	120	2.88e-08	0.0129032	1.116e-07	Yes
Actinomyces sp. HMT 175	0.13 (0.09,0.17)	0.03 (-0.03,0.08)	0.08 (0.03,0.13)	0.07 (-0.03,0.18)	0.16 (0,0.32)	0.3 (0.17,0.43)	231	231	0.000493	0.0248387	0.000992403	Yes
Actinomyces sp. HMT 178	0.17 (0.12,0.21)	0.09 (-0.01,0.2)	0.04 (0.01,0.08)	0 (0,0)	0.04 (-0.04,0.13)	0.57 (0.42,0.72)	32	32	4.12e-19	0.00344086	5.98687e-18	Yes
Actinomyces sp. HMT 180	2.13 (2.11,2.16)	2.11 (2.07,2.15)	2.14 (2.1,2.18)	2.07 (1.93,2.21)	2.02 (1.9,2.14)	2.22 (2.19,2.24)	128	128	7.94e-08	0.0137634	2.88445e-07	Yes
Actinomyces sp. HMT 414	0.02 (0,0.04)	0.03 (-0.03,0.09)	0 (0,0)	0 (0,0)	0 (0,0)	0.08 (0.01,0.15)	295	295	0.0105	0.0317204	0.0165508	Yes
Actinomyces sp. HMT 448	0.42 (0.35,0.48)	0.27 (0.14,0.4)	0.16 (0.1,0.22)	0.05 (-0.02,0.11)	0.57 (0.33,0.81)	1.07 (0.92,1.23)	9	9	4.88e-28	0.000967742	2.52133e-26	Yes
Actinomyces sp. HMT 525	0.05 (0.02,0.07)	0.03 (-0.03,0.08)	0.01 (-0.01,0.02)	0 (0,0)	0.03 (-0.03,0.08)	0.16 (0.07,0.25)	186	186	4.66e-05	0.02	0.0001165	Yes
Actinomyces sp. HMT 877	0.01 (0,0.02)	0 (0,0)	0.01 (-0.01,0.02)	0 (0,0)	0 (0,0)	0.04 (-0.01,0.08)	381	381	0.187	0.0409677	0.228228	No
Actinomyces sp. HMT 896	0.07 (0.04,0.1)	0.07 (-0.01,0.15)	0.03 (0,0.06)	0 (0,0)	0 (0,0)	0.23 (0.12,0.33)	162	162	3.19e-06	0.0174194	9.15648e-06	Yes
Actinomyces sp. HMT 897	0.05 (0.03,0.08)	0 (0,0)	0 (0,0)	0 (0,0)	0.04 (-0.04,0.12)	0.2 (0.1,0.3)	114	114	1.35e-08	0.0122581	5.50658e-08	Yes
Actinomyces timonensis	0.02 (0,0.03)	0.03 (-0.03,0.08)	0 (0,0)	0 (0,0)	0.03 (-0.03,0.1)	0.04 (0,0.08)	380	380	0.178	0.0408602	0.217816	No
Aggregatibacter actinomycetemcomitans	0.03 (0.01,0.05)	0.14 (0.02,0.26)	0 (0,0)	0 (0,0)	0 (0,0)	0.04 (-0.01,0.09)	219	219	0.000278	0.0235484	0.000590274	Yes
Aggregatibacter aphrophilus	0.28 (0.22,0.34)	0.45 (0.25,0.65)	0.27 (0.18,0.36)	0.03 (-0.03,0.1)	0.14 (0,0.28)	0.37 (0.24,0.51)	278	278	0.0036	0.0298925	0.00602158	Yes
Aggregatibacter paraphrophilus	0.32 (0.26,0.38)	0.47 (0.27,0.66)	0.31 (0.22,0.41)	0.09 (-0.01,0.19)	0.09 (-0.04,0.22)	0.45 (0.31,0.6)	250	250	0.00115	0.0268817	0.002139	Yes
Aggregatibacter segnis	0.74 (0.66,0.81)	1.03 (0.8,1.26)	0.59 (0.48,0.7)	0.07 (-0.03,0.17)	0.8 (0.55,1.05)	1.12 (0.97,1.27)	68	68	4.03e-13	0.00731183	2.75581e-12	Yes
Aggregatibacter sp. HMT 458	1.33 (1.26,1.41)	1.62 (1.45,1.79)	1.34 (1.22,1.45)	0.17 (0.02,0.32)	1.39 (1.17,1.6)	1.67 (1.57,1.77)	28	28	9.41e-20	0.00301075	1.56273e-18	Yes
Aggregatibacter sp. HMT 513	0.28 (0.22,0.34)	0.5 (0.29,0.7)	0.22 (0.14,0.29)	0 (0,0)	0.19 (0.02,0.36)	0.44 (0.3,0.58)	168	168	8.3e-06	0.0180645	2.29732e-05	Yes
Aggregatibacter sp. HMT 898	0.17 (0.12,0.21)	0.31 (0.13,0.48)	0.13 (0.07,0.19)	0 (0,0)	0.08 (-0.03,0.19)	0.27 (0.15,0.39)	265	265	0.00194	0.0284946	0.00340415	Yes
Aggregatibacter sp. HMT 949	0.08 (0.05,0.11)	0.09 (-0.01,0.2)	0.05 (0.01,0.09)	0 (0,0)	0.08 (-0.03,0.2)	0.15 (0.06,0.25)	349	349	0.0882	0.0375269	0.117516	No
Alloprevotella rava	0.91 (0.83,0.98)	1.28 (1.08,1.48)	0.92 (0.8,1.05)	0.59 (0.37,0.82)	0.42 (0.2,0.63)	1.01 (0.87,1.16)	153	153	1.56e-06	0.0164516	4.74118e-06	Yes
Alloprevotella sp. HMT 308	1.67 (1.6,1.75)	1.64 (1.42,1.86)	1.64 (1.51,1.77)	1.69 (1.46,1.92)	1.55 (1.35,1.75)	1.8 (1.64,1.96)	226	226	0.000406	0.0243011	0.000835354	Yes
Alloprevotella sp. HMT 473	1.32 (1.24,1.41)	1.46 (1.23,1.69)	1.35 (1.22,1.47)	0.82 (0.53,1.11)	0.97 (0.71,1.22)	1.59 (1.43,1.75)	145	145	5.67e-07	0.0155914	1.81831e-06	Yes
Alloprevotella sp. HMT 912	0.13 (0.09,0.16)	0.13 (0.03,0.24)	0.06 (0.02,0.1)	0 (0,0)	0.06 (-0.03,0.15)	0.33 (0.22,0.45)	130	130	1.12e-07	0.0139785	4.00615e-07	Yes
Alloprevotella sp. HMT 913	0.08 (0.05,0.11)	0.25 (0.1,0.4)	0.03 (0,0.05)	0.03 (-0.03,0.09)	0 (0,0)	0.13 (0.05,0.21)	181	181	2.52e-05	0.0194624	6.47403e-05	Yes
Alloprevotella sp. HMT 914	0.91 (0.82,1.01)	1.22 (0.96,1.49)	0.92 (0.77,1.07)	0.42 (0.18,0.66)	0.19 (0,0.37)	1.26 (1.06,1.45)	108	108	3.87e-09	0.0116129	1.66625e-08	Yes
Alloprevotella tannerae	1.14 (1.07,1.22)	1.69 (1.57,1.81)	1.07 (0.95,1.19)	0.59 (0.36,0.82)	0.86 (0.6,1.11)	1.35 (1.21,1.5)	61	61	1.36e-13	0.00655914	1.03672e-12	Yes
Alloscardovia omnicolens	0.23 (0.18,0.28)	0.16 (0.05,0.27)	0.29 (0.2,0.37)	0.19 (0.05,0.33)	0.52 (0.28,0.75)	0.08 (0.01,0.14)	213	213	0.000155	0.0229032	0.00033838	Yes
Anaerococcus tetradius	0 (0,0.01)	0 (0,0)	0 (0,0)	0 (0,0)	0 (0,0)	0.01 (-0.01,0.03)	424	439	0.518	0.0455914	0.56809	No
Anaeroglobus geminatus	0.09 (0.06,0.12)	0.31 (0.16,0.47)	0.05 (0.02,0.09)	0 (0,0)	0.22 (0.06,0.38)	0.03 (0,0.06)	139	139	2.95e-07	0.0149462	9.86871e-07	Yes
Arthrospira platensis	0.07 (0.04,0.11)	0.15 (0.02,0.27)	0.07 (0.02,0.12)	0.06 (-0.03,0.15)	0.19 (0.03,0.35)	0 (0,0)	302	302	0.016	0.0324731	0.0246358	Yes
Atopobium parvulum	1.93 (1.9,1.96)	1.94 (1.89,1.98)	1.91 (1.85,1.96)	1.93 (1.87,2)	1.89 (1.76,2.02)	2 (1.96,2.04)	390	390	0.253	0.0419355	0.301654	No
Atopobium rimae	0.47 (0.4,0.54)	0.63 (0.41,0.86)	0.22 (0.14,0.29)	0.1 (-0.02,0.22)	0.85 (0.59,1.12)	0.87 (0.7,1.03)	48	48	1.68e-15	0.00516129	1.6275e-14	Yes
Atopobium sp. HMT 199	0.04 (0.02,0.07)	0.03 (-0.03,0.08)	0.01 (-0.01,0.02)	0 (0,0)	0.04 (-0.04,0.11)	0.15 (0.05,0.24)	236	236	0.000773	0.0253763	0.00152307	Yes
Atopobium vaginae	0.01 (0,0.02)	0 (0,0)	0 (0,0)	0 (0,0)	0.04 (-0.04,0.11)	0.01 (-0.01,0.04)	391	391	0.253	0.042043	0.300882	No
Bacteroidaceae [G-1] bacterium HMT 272	0.02 (0,0.03)	0.08 (0,0.15)	0 (0,0)	0 (0,0)	0 (0,0)	0.04 (0,0.08)	273	272	0.00273	0.0293548	0.00465	Yes
Bacteroidales [G-2] bacterium HMT 274	0.95 (0.89,1.02)	1.52 (1.41,1.63)	0.78 (0.68,0.88)	0.26 (0.11,0.42)	0.9 (0.67,1.13)	1.3 (1.17,1.42)	17	17	5.41e-25	0.00182796	1.47979e-23	Yes
Bacteroidetes [G-3] bacterium HMT 280	0.02 (0.01,0.03)	0.08 (0.01,0.16)	0.01 (-0.01,0.02)	0 (0,0)	0 (0,0)	0.03 (-0.01,0.07)	262	262	0.00181	0.028172	0.0032124	Yes
Bacteroidetes [G-3] bacterium HMT 281	0.03 (0.01,0.05)	0.1 (0.01,0.19)	0.01 (0,0.02)	0.02 (-0.02,0.05)	0.03 (-0.03,0.08)	0.03 (0,0.07)	312	312	0.0395	0.0335484	0.0588702	No
Bacteroidetes [G-3] bacterium HMT 365	0.05 (0.03,0.08)	0.15 (0.03,0.26)	0.01 (0,0.03)	0 (0,0)	0.09 (-0.01,0.2)	0.08 (0.02,0.14)	277	277	0.0035	0.0297849	0.00587545	Yes
Bacteroidetes [G-3] bacterium HMT 436	0 (0,0)	0 (0,0)	0 (0,0)	0 (0,0)	0 (0,0)	0.01 (-0.01,0.02)	425	425	0.518	0.0456989	0.566753	No
Bacteroidetes [G-3] bacterium HMT 503	0.03 (0.01,0.05)	0.07 (-0.01,0.16)	0 (0,0.01)	0.03 (-0.03,0.09)	0.06 (-0.02,0.14)	0.05 (0,0.11)	377	377	0.163	0.0405376	0.201048	No
Bacteroidetes [G-5] bacterium HMT 505	0.12 (0.08,0.16)	0.22 (0.07,0.36)	0.02 (0,0.04)	0.05 (-0.02,0.12)	0.14 (0,0.27)	0.29 (0.17,0.41)	155	155	1.9e-06	0.0166667	5.7e-06	Yes
Bacteroidetes [G-5] bacterium HMT 507	0.01 (0,0.03)	0.1 (0,0.2)	0 (0,0)	0 (0,0)	0 (0,0)	0.01 (-0.01,0.02)	222	222	0.000346	0.023871	0.00072473	Yes
Bacteroidetes [G-5] bacterium HMT 511	0.33 (0.27,0.38)	0.77 (0.59,0.94)	0.16 (0.1,0.21)	0.02 (-0.02,0.05)	0.21 (0.06,0.36)	0.58 (0.44,0.72)	40	40	4.85e-17	0.00430108	5.63813e-16	Yes
Bacteroidetes [G-6] bacterium HMT 516	0 (0,0.01)	0 (0,0)	0 (0,0)	0 (0,0)	0 (0,0)	0.01 (-0.01,0.04)	426	426	0.518	0.0458065	0.565423	No
Bacteroidetes [G-7] bacterium HMT 911	0.01 (0,0.03)	0.03 (-0.01,0.08)	0.01 (0,0.03)	0 (0,0)	0.03 (-0.04,0.11)	0.01 (-0.01,0.03)	441	441	0.533	0.0474194	0.562007	No
Bergeyella sp. HMT 206	0.57 (0.49,0.65)	0.5 (0.31,0.7)	0.61 (0.49,0.73)	0.32 (0.11,0.53)	0.33 (0.11,0.55)	0.75 (0.58,0.92)	286	286	0.007	0.0307527	0.0113811	Yes
Bergeyella sp. HMT 322	1.68 (1.64,1.71)	1.73 (1.64,1.81)	1.74 (1.71,1.77)	1.56 (1.42,1.71)	1.51 (1.34,1.69)	1.64 (1.6,1.69)	195	195	6.57e-05	0.0209677	0.000156669	Yes
Bergeyella sp. HMT 900	0.13 (0.09,0.17)	0.35 (0.19,0.5)	0.11 (0.06,0.17)	0.04 (-0.04,0.11)	0.15 (0.02,0.28)	0.07 (0.01,0.12)	199	199	7.1e-05	0.0213978	0.000165905	Yes
Bergeyella sp. HMT 907	0.17 (0.13,0.21)	0.36 (0.19,0.53)	0.11 (0.05,0.16)	0.03 (-0.03,0.09)	0.13 (0,0.26)	0.25 (0.15,0.35)	220	220	0.000282	0.0236559	0.000596045	Yes
Bergeyella sp. HMT 931	0.37 (0.31,0.42)	0.37 (0.19,0.54)	0.45 (0.35,0.54)	0.2 (0.06,0.34)	0.37 (0.18,0.56)	0.29 (0.18,0.39)	334	334	0.0622	0.035914	0.0865958	No
Bifidobacterium animalis	0 (0,0.01)	0 (0,0)	0.01 (-0.01,0.02)	0 (0,0)	0 (0,0)	0 (0,0)	456	458	0.857	0.0490323	0.873914	No
Bifidobacterium breve	0.01 (0,0.01)	0.02 (-0.02,0.07)	0 (0,0.01)	0 (0,0)	0.01 (-0.02,0.04)	0 (0,0)	419	419	0.431	0.0450538	0.478317	No
Bifidobacterium dentium	0.13 (0.09,0.17)	0.18 (0.05,0.31)	0.12 (0.06,0.17)	0.02 (-0.02,0.07)	0.31 (0.11,0.51)	0.11 (0.04,0.18)	332	332	0.0587	0.0356989	0.0822154	No
Bifidobacterium longum	0.11 (0.07,0.15)	0.02 (-0.02,0.07)	0.13 (0.07,0.2)	0.05 (-0.02,0.12)	0.26 (0.06,0.46)	0.08 (0.01,0.15)	357	357	0.109	0.0383871	0.141975	No
Bulleidia extructa	0.03 (0.01,0.05)	0.18 (0.07,0.3)	0.01 (0,0.03)	0 (0,0)	0.03 (-0.03,0.08)	0 (0,0)	126	126	7.49e-08	0.0135484	2.76417e-07	Yes
Butyrivibrio sp. HMT 080	0.02 (0.01,0.04)	0.04 (-0.02,0.09)	0 (0,0)	0 (0,0)	0 (0,0)	0.07 (0.02,0.12)	253	253	0.0013	0.0272043	0.00238933	Yes
Butyrivibrio sp. HMT 455	0.81 (0.74,0.87)	0.64 (0.46,0.82)	0.96 (0.85,1.06)	0.47 (0.26,0.67)	0.26 (0.09,0.43)	1 (0.86,1.13)	103	103	1.53e-09	0.0110753	6.90728e-09	Yes
Campylobacter concisus	1.92 (1.9,1.94)	1.91 (1.87,1.96)	1.91 (1.88,1.93)	1.81 (1.68,1.94)	1.83 (1.77,1.9)	2.03 (2,2.06)	88	88	9.22e-11	0.00946237	4.87193e-10	Yes
Campylobacter curvus	0 (0,0.01)	0.03 (-0.03,0.08)	0 (0,0)	0 (0,0)	0 (0,0)	0 (0,0)	365	364	0.152	0.0392473	0.193644	No
Campylobacter gracilis	0.89 (0.81,0.97)	1.04 (0.82,1.26)	0.64 (0.54,0.75)	0.19 (0.04,0.35)	0.91 (0.64,1.18)	1.57 (1.49,1.65)	8	8	3.83e-28	0.000860215	2.22619e-26	Yes
Campylobacter rectus	1.01 (0.94,1.09)	1.32 (1.13,1.5)	0.86 (0.75,0.97)	0.4 (0.2,0.59)	0.79 (0.57,1.02)	1.5 (1.4,1.6)	25	25	4.72e-21	0.00268817	8.7792e-20	Yes
Campylobacter sp. HMT 044	0.51 (0.44,0.58)	0.8 (0.58,1.01)	0.5 (0.39,0.6)	0.18 (0.04,0.32)	0.14 (0,0.27)	0.68 (0.52,0.84)	150	150	1.05e-06	0.016129	3.255e-06	Yes
Capnocytophaga gingivalis	1.13 (1.06,1.2)	1.33 (1.14,1.52)	1.21 (1.11,1.32)	0.67 (0.44,0.89)	0.87 (0.62,1.11)	1.19 (1.04,1.34)	152	152	1.55e-06	0.0163441	4.74178e-06	Yes
Capnocytophaga granulosa	1.01 (0.93,1.08)	1.33 (1.13,1.53)	0.96 (0.84,1.07)	0.31 (0.13,0.48)	0.98 (0.72,1.23)	1.25 (1.1,1.4)	83	83	1.82e-11	0.00892473	1.01964e-10	Yes
Capnocytophaga haemolytica	0.18 (0.14,0.23)	0.4 (0.22,0.57)	0.1 (0.05,0.14)	0 (0,0)	0.16 (0.02,0.3)	0.32 (0.21,0.43)	149	149	9.12e-07	0.0160215	2.84617e-06	Yes
Capnocytophaga leadbetteri	1.3 (1.23,1.37)	1.62 (1.5,1.74)	1.31 (1.21,1.41)	0.53 (0.31,0.76)	1.07 (0.81,1.33)	1.54 (1.44,1.64)	80	80	1.28e-11	0.00860215	7.44e-11	Yes
Capnocytophaga ochracea	0.04 (0.02,0.07)	0.08 (-0.01,0.18)	0.02 (-0.01,0.04)	0 (0,0)	0.11 (-0.02,0.24)	0.06 (0.01,0.12)	339	339	0.0697	0.0364516	0.0956062	No
Capnocytophaga sp. HMT 323	0.16 (0.12,0.2)	0.21 (0.07,0.35)	0.16 (0.09,0.22)	0.03 (-0.03,0.08)	0.2 (0.04,0.35)	0.18 (0.08,0.28)	397	397	0.283	0.0426882	0.331474	No
Capnocytophaga sp. HMT 324	0.08 (0.05,0.11)	0.1 (0,0.21)	0.05 (0.01,0.09)	0.04 (-0.04,0.12)	0.09 (-0.02,0.21)	0.12 (0.04,0.21)	417	417	0.428	0.0448387	0.477266	No
Capnocytophaga sp. HMT 326	0.67 (0.6,0.74)	1.06 (0.87,1.24)	0.51 (0.41,0.61)	0.12 (0,0.23)	0.79 (0.56,1.01)	0.94 (0.8,1.08)	60	60	8.85e-14	0.00645161	6.85875e-13	Yes
Capnocytophaga sp. HMT 332	0.25 (0.2,0.3)	0.51 (0.32,0.71)	0.21 (0.14,0.28)	0 (0,0)	0.25 (0.07,0.44)	0.31 (0.19,0.42)	202	202	9.12e-05	0.0217204	0.000209941	Yes
Capnocytophaga sp. HMT 335	0.03 (0.01,0.05)	0.02 (-0.02,0.07)	0.02 (-0.01,0.04)	0 (0,0)	0.11 (-0.02,0.24)	0.05 (0,0.1)	348	348	0.0861	0.0374194	0.115047	No
Capnocytophaga sp. HMT 336	0.44 (0.37,0.51)	0.65 (0.44,0.86)	0.3 (0.22,0.39)	0.15 (0.02,0.29)	0.58 (0.33,0.83)	0.65 (0.49,0.81)	159	159	2.68e-06	0.0170968	7.83774e-06	Yes
Capnocytophaga sp. HMT 338	0.12 (0.09,0.15)	0.24 (0.1,0.37)	0.07 (0.03,0.11)	0.04 (-0.02,0.1)	0.23 (0.08,0.38)	0.14 (0.06,0.21)	288	288	0.00835	0.0309677	0.0134818	Yes
Capnocytophaga sp. HMT 380	0.05 (0.03,0.08)	0.08 (-0.01,0.18)	0.01 (-0.01,0.04)	0.02 (-0.02,0.07)	0.11 (-0.02,0.24)	0.1 (0.03,0.18)	337	337	0.0659	0.0362366	0.0909303	No
Capnocytophaga sp. HMT 412	0.16 (0.11,0.2)	0.16 (0.03,0.28)	0.12 (0.06,0.18)	0.02 (-0.02,0.07)	0.15 (0,0.29)	0.29 (0.17,0.4)	287	287	0.00745	0.0308602	0.0120706	Yes
Capnocytophaga sp. HMT 863	0.12 (0.08,0.15)	0.32 (0.16,0.48)	0.05 (0.01,0.08)	0 (0,0)	0.08 (-0.03,0.19)	0.2 (0.1,0.29)	166	166	5.27e-06	0.0178495	1.47623e-05	Yes
Capnocytophaga sp. HMT 864	0.22 (0.17,0.28)	0.26 (0.1,0.42)	0.17 (0.1,0.24)	0.05 (-0.02,0.13)	0.33 (0.13,0.53)	0.34 (0.21,0.47)	297	297	0.0123	0.0319355	0.0192576	Yes
Capnocytophaga sp. HMT 878	0.01 (0,0.02)	0.06 (-0.02,0.13)	0 (0,0)	0 (0,0)	0 (0,0)	0 (0,0)	291	291	0.00932	0.0312903	0.0148928	Yes
Capnocytophaga sp. HMT 901	0.04 (0.02,0.06)	0.13 (0.02,0.24)	0.01 (-0.01,0.02)	0 (0,0)	0 (0,0)	0.07 (0.01,0.13)	256	256	0.0015	0.0275269	0.00272461	Yes
Capnocytophaga sp. HMT 902	0.08 (0.05,0.12)	0.14 (0.02,0.26)	0.1 (0.05,0.16)	0 (0,0)	0.04 (-0.04,0.11)	0.08 (0.01,0.14)	387	387	0.242	0.0416129	0.290775	No
Capnocytophaga sp. HMT 903	0.07 (0.04,0.1)	0.08 (-0.01,0.17)	0.03 (0,0.06)	0.03 (-0.03,0.08)	0.04 (-0.04,0.11)	0.16 (0.07,0.25)	298	298	0.0133	0.032043	0.0207534	Yes
Capnocytophaga sputigena	1.23 (1.16,1.3)	1.56 (1.41,1.71)	1.21 (1.11,1.32)	0.56 (0.34,0.78)	1.01 (0.76,1.26)	1.47 (1.36,1.58)	72	72	1.89e-12	0.00774194	1.22062e-11	Yes
Cardiobacterium hominis	1.19 (1.13,1.25)	1.38 (1.23,1.53)	1.12 (1.03,1.21)	0.48 (0.31,0.66)	1.14 (0.95,1.34)	1.57 (1.5,1.65)	19	19	6.65e-24	0.00204301	1.6275e-22	Yes
Cardiobacterium valvarum	0.46 (0.39,0.52)	0.59 (0.39,0.8)	0.31 (0.23,0.39)	0.07 (-0.03,0.17)	0.42 (0.23,0.61)	0.83 (0.69,0.98)	76	76	7.92e-12	0.00817204	4.84579e-11	Yes
Catonella morbi	1.53 (1.48,1.58)	1.65 (1.53,1.77)	1.6 (1.53,1.66)	1.42 (1.26,1.59)	1.06 (0.82,1.31)	1.59 (1.48,1.69)	117	117	2.3e-08	0.0125806	9.14103e-08	Yes
Catonella sp. HMT 164	0.28 (0.22,0.33)	0.5 (0.3,0.7)	0.08 (0.03,0.13)	0 (0,0)	0.25 (0.07,0.43)	0.65 (0.49,0.81)	49	49	1.83e-15	0.00526882	1.73663e-14	Yes
Catonella sp. HMT 451	0.02 (0,0.03)	0.05 (-0.02,0.13)	0 (0,0)	0 (0,0)	0 (0,0)	0.04 (-0.01,0.08)	335	335	0.0638	0.0360215	0.0885582	No
Centipeda periodontii	0.03 (0.01,0.05)	0.15 (0.03,0.27)	0.02 (0,0.04)	0 (0,0)	0 (0,0)	0 (0,0)	192	192	5.79e-05	0.0206452	0.000140227	Yes
Clostridiales [F-1][G-1] bacterium HMT 093	0.03 (0.01,0.05)	0.08 (0,0.17)	0.02 (0,0.03)	0 (0,0)	0.04 (-0.04,0.12)	0.04 (-0.01,0.08)	363	363	0.149	0.0390323	0.190868	No
Corynebacterium durum	1.28 (1.22,1.35)	1.28 (1.1,1.47)	1.28 (1.18,1.37)	0.62 (0.4,0.83)	1.14 (0.92,1.36)	1.65 (1.59,1.71)	42	42	1.1e-16	0.00451613	1.21786e-15	Yes
Corynebacterium matruchotii	1.38 (1.31,1.45)	1.67 (1.56,1.77)	1.23 (1.13,1.32)	0.35 (0.17,0.53)	1.49 (1.29,1.69)	1.92 (1.87,1.97)	1	1	0	0.000107527	0	Yes
Corynebacterium pseudodiphtheriticum	0 (0,0.01)	0 (0,0)	0 (0,0)	0 (0,0)	0 (0,0)	0.01 (-0.01,0.03)	427	427	0.518	0.045914	0.564098	No
Corynebacterium singulare	0.16 (0.11,0.21)	0.24 (0.07,0.41)	0.16 (0.08,0.24)	0.03 (-0.03,0.08)	0.1 (-0.04,0.24)	0.19 (0.07,0.31)	404	404	0.35	0.0434409	0.402847	No
Cryptobacterium curtum	0.11 (0.08,0.15)	0.08 (0.01,0.16)	0.1 (0.05,0.15)	0.03 (-0.03,0.09)	0.21 (0.07,0.35)	0.15 (0.07,0.22)	340	340	0.0713	0.0365591	0.0975132	No
Cutibacterium acnes	0 (0,0.01)	0 (0,0)	0 (0,0.01)	0 (0,0)	0.01 (-0.01,0.04)	0 (0,0)	406	406	0.36	0.0436559	0.412315	No
Desulfobulbus sp. HMT 041	0.01 (0,0.02)	0.02 (-0.02,0.07)	0 (0,0)	0 (0,0)	0.02 (-0.02,0.06)	0.02 (-0.01,0.05)	398	398	0.309	0.0427957	0.361018	No
Desulfomicrobium orale	0 (0,0.01)	0 (0,0)	0 (0,0)	0 (0,0)	0 (0,0)	0.01 (-0.01,0.03)	428	428	0.518	0.0460215	0.56278	No
Desulfovibrio sp. HMT 040	0 (0,0.01)	0.02 (-0.02,0.07)	0 (0,0)	0 (0,0)	0 (0,0)	0 (0,0)	366	366	0.152	0.0393548	0.193115	No
Dialister invisus	0.97 (0.91,1.04)	1.35 (1.2,1.5)	0.81 (0.71,0.91)	0.17 (0.04,0.31)	0.94 (0.7,1.19)	1.45 (1.36,1.53)	11	11	3.31e-27	0.0011828	1.39923e-25	Yes
Dialister micraerophilus	0.05 (0.03,0.07)	0.06 (-0.01,0.12)	0.04 (0.01,0.07)	0 (0,0)	0.05 (-0.02,0.12)	0.07 (0.01,0.13)	442	442	0.539	0.0475269	0.567048	No
Dialister pneumosintes	0.22 (0.18,0.27)	0.42 (0.25,0.59)	0.14 (0.08,0.19)	0.04 (-0.02,0.11)	0.31 (0.13,0.49)	0.31 (0.2,0.42)	190	190	5.43e-05	0.0204301	0.000132892	Yes
Dialister sp. HMT 119	0.02 (0.01,0.03)	0.02 (-0.02,0.05)	0 (0,0)	0 (0,0)	0.09 (-0.02,0.2)	0.04 (0,0.08)	290	290	0.00925	0.0311828	0.0148319	Yes
Dietzia cinnamea	0.06 (0.04,0.09)	0.03 (-0.03,0.08)	0.02 (0,0.04)	0 (0,0)	0.08 (-0.01,0.17)	0.18 (0.1,0.26)	160	160	2.85e-06	0.0172043	8.28281e-06	Yes
Eggerthia catenaformis	0 (0,0.01)	0.03 (-0.01,0.07)	0 (0,0)	0 (0,0)	0 (0,0)	0 (0,0)	292	294	0.00932	0.0313978	0.0148418	Yes
Eikenella corrodens	0.31 (0.25,0.36)	0.42 (0.24,0.59)	0.22 (0.14,0.29)	0.03 (-0.03,0.08)	0.2 (0.04,0.36)	0.59 (0.44,0.73)	121	121	3.45e-08	0.0130108	1.32583e-07	Yes
Eikenella sp. HMT 011	0 (0,0.01)	0 (0,0)	0 (0,0)	0 (0,0)	0 (0,0)	0.01 (-0.01,0.03)	429	429	0.518	0.046129	0.561469	No
Enterococcus faecalis	0 (0,0.01)	0.02 (-0.02,0.06)	0 (0,0)	0 (0,0)	0 (0,0)	0 (0,0)	367	367	0.152	0.0394624	0.192589	No
Escherichia coli	0 (0,0.01)	0.02 (-0.02,0.05)	0.01 (-0.01,0.02)	0 (0,0)	0 (0,0)	0 (0,0)	445	445	0.556	0.0478495	0.580989	No
Filifactor alocis	0.23 (0.19,0.28)	0.69 (0.5,0.88)	0.14 (0.09,0.19)	0 (0,0)	0.25 (0.08,0.43)	0.26 (0.15,0.36)	79	79	1.06e-11	0.00849462	6.23924e-11	Yes
Fretibacterium fastidiosum	0.05 (0.03,0.07)	0.17 (0.06,0.29)	0.01 (0,0.02)	0 (0,0)	0.14 (0.02,0.25)	0.04 (0,0.08)	185	185	4.4e-05	0.0198925	0.000110595	Yes
Fretibacterium sp. HMT 359	0.03 (0.01,0.04)	0.12 (0.01,0.22)	0.01 (0,0.02)	0 (0,0)	0.06 (-0.03,0.15)	0 (0,0)	245	245	0.000938	0.0263441	0.00178029	Yes
Fretibacterium sp. HMT 360	0.02 (0.01,0.03)	0.06 (-0.01,0.12)	0.02 (0,0.03)	0 (0,0)	0.03 (-0.03,0.09)	0.01 (-0.01,0.02)	395	395	0.266	0.0424731	0.313139	No
Fretibacterium sp. HMT 362	0 (0,0.01)	0.03 (-0.03,0.08)	0 (0,0)	0 (0,0)	0 (0,0)	0 (0,0)	368	368	0.152	0.0395699	0.192065	No
Fusobacterium gonidiaformans	0.02 (0,0.03)	0.04 (-0.02,0.11)	0.01 (-0.01,0.02)	0 (0,0)	0.03 (-0.03,0.08)	0.02 (-0.02,0.05)	401	401	0.338	0.0431183	0.391945	No
Fusobacterium hwasookii	0.24 (0.19,0.3)	0.54 (0.34,0.75)	0.11 (0.05,0.17)	0.02 (-0.02,0.05)	0.09 (-0.01,0.2)	0.5 (0.35,0.64)	77	77	9.29e-12	0.00827957	5.61019e-11	Yes
Fusobacterium naviforme	0.06 (0.03,0.09)	0.11 (0.01,0.21)	0.05 (0.01,0.08)	0 (0,0)	0.06 (-0.02,0.14)	0.08 (0.01,0.15)	353	353	0.0949	0.037957	0.12501	No
Fusobacterium necrophorum	0.07 (0.04,0.1)	0.03 (-0.03,0.09)	0.06 (0.01,0.1)	0.03 (-0.03,0.09)	0.08 (-0.04,0.2)	0.13 (0.04,0.22)	399	399	0.321	0.0429032	0.374098	No
Fusobacterium nucleatum subsp. animalis	1.01 (0.92,1.09)	1.42 (1.21,1.64)	0.72 (0.59,0.84)	0.3 (0.1,0.5)	1.12 (0.82,1.42)	1.59 (1.46,1.72)	24	24	2.2e-21	0.00258065	4.2625e-20	Yes
Fusobacterium nucleatum subsp. nucleatum	0.04 (0.02,0.06)	0.09 (0,0.19)	0.03 (0,0.06)	0 (0,0)	0.05 (-0.03,0.13)	0.03 (0,0.05)	379	379	0.176	0.0407527	0.215937	No
Fusobacterium nucleatum subsp. polymorphum	1.34 (1.26,1.42)	1.65 (1.46,1.85)	1.27 (1.15,1.39)	0.34 (0.13,0.55)	1.28 (1.02,1.54)	1.79 (1.68,1.9)	23	23	7.63e-23	0.00247312	1.54259e-21	Yes
Fusobacterium nucleatum subsp. vincentii	0.94 (0.85,1.02)	1.52 (1.32,1.71)	0.69 (0.57,0.82)	0.3 (0.1,0.5)	1.1 (0.8,1.39)	1.3 (1.13,1.46)	37	37	3.06e-17	0.00397849	3.84568e-16	Yes
Fusobacterium periodonticum	2.18 (2.15,2.22)	2.24 (2.14,2.33)	2.26 (2.24,2.29)	2.11 (1.99,2.23)	1.64 (1.4,1.88)	2.27 (2.23,2.3)	67	67	4.02e-13	0.0072043	2.79e-12	Yes
Fusobacterium sp. HMT 203	0.29 (0.23,0.36)	0.58 (0.35,0.81)	0.29 (0.2,0.38)	0.03 (-0.03,0.09)	0.23 (0.05,0.42)	0.3 (0.16,0.43)	248	248	0.00104	0.0266667	0.00195	Yes
Fusobacterium sp. HMT 204	0.41 (0.35,0.48)	0.71 (0.48,0.93)	0.22 (0.14,0.3)	0 (0,0)	0.49 (0.26,0.73)	0.76 (0.6,0.92)	65	65	3.3e-13	0.00698925	2.36077e-12	Yes
Fusobacterium sp. HMT 248	0.28 (0.22,0.34)	0.36 (0.18,0.53)	0.2 (0.12,0.27)	0.1 (-0.01,0.21)	0.09 (-0.04,0.22)	0.55 (0.4,0.7)	151	151	1.06e-06	0.0162366	3.26424e-06	Yes
Fusobacterium sp. HMT 370	0.03 (0.01,0.05)	0.07 (-0.03,0.16)	0.01 (-0.01,0.03)	0 (0,0)	0 (0,0)	0.08 (0.01,0.15)	316	316	0.0482	0.0339785	0.0709272	No
Gardnerella vaginalis	0.01 (0,0.02)	0 (0,0)	0.01 (-0.01,0.02)	0 (0,0)	0.05 (-0.05,0.15)	0.02 (-0.01,0.05)	423	423	0.485	0.0454839	0.533156	No
Gemella bergeri	0 (0,0.01)	0 (0,0)	0.01 (-0.01,0.02)	0 (0,0)	0 (0,0)	0 (0,0)	457	456	0.857	0.0491398	0.872002	No
Gemella haemolysans	1.95 (1.91,2)	2.03 (1.98,2.08)	1.97 (1.91,2.03)	1.62 (1.38,1.86)	1.86 (1.67,2.05)	2.07 (2,2.14)	218	218	0.000266	0.0234409	0.000567385	Yes
Gemella morbillorum	1.3 (1.23,1.37)	1.68 (1.6,1.77)	1.23 (1.13,1.33)	0.45 (0.24,0.66)	1.09 (0.87,1.32)	1.68 (1.58,1.77)	16	16	1.04e-25	0.00172043	3.0225e-24	Yes
Gemella sanguinis	2.19 (2.17,2.21)	2.23 (2.19,2.27)	2.2 (2.18,2.22)	2.06 (1.89,2.23)	2.11 (2.06,2.16)	2.25 (2.23,2.27)	171	171	9.11e-06	0.0183871	2.47728e-05	Yes
Gemella sp. HMT 928	0.01 (0,0.01)	0.02 (-0.02,0.07)	0 (0,0)	0 (0,0)	0 (0,0)	0.01 (-0.01,0.03)	410	410	0.407	0.044086	0.461598	No
Gracilibacteria (GN02) [G-1] bacterium HMT 871	0.06 (0.04,0.09)	0.19 (0.07,0.3)	0.08 (0.04,0.12)	0 (0,0)	0.02 (-0.02,0.07)	0.02 (-0.01,0.05)	251	251	0.00119	0.0269892	0.00220458	Yes
Gracilibacteria (GN02) [G-1] bacterium HMT 872	0.08 (0.05,0.11)	0.22 (0.09,0.34)	0.09 (0.04,0.13)	0 (0,0)	0.11 (0,0.22)	0.03 (0,0.05)	254	254	0.00131	0.0273118	0.00239823	Yes
Gracilibacteria (GN02) [G-2] bacterium HMT 873	0.04 (0.02,0.07)	0.17 (0.05,0.29)	0.05 (0.01,0.08)	0 (0,0)	0 (0,0)	0.01 (-0.01,0.02)	238	238	0.000825	0.0255914	0.00161187	Yes
Granulicatella adiacens	2.25 (2.24,2.26)	2.22 (2.2,2.24)	2.22 (2.21,2.24)	2.23 (2.17,2.28)	2.21 (2.17,2.25)	2.33 (2.31,2.34)	39	39	4.07e-17	0.00419355	4.85269e-16	Yes
Granulicatella elegans	1.02 (0.94,1.1)	0.99 (0.76,1.21)	1.02 (0.89,1.14)	0.52 (0.29,0.75)	0.77 (0.5,1.04)	1.36 (1.22,1.51)	137	137	2.58e-07	0.0147312	8.75693e-07	Yes
Haemophilus haemolyticus	1.02 (0.94,1.11)	1.07 (0.84,1.31)	1 (0.87,1.13)	0.47 (0.24,0.7)	1.02 (0.74,1.3)	1.3 (1.14,1.45)	175	175	1.27e-05	0.0188172	3.37457e-05	Yes
Haemophilus influenzae	0.11 (0.08,0.15)	0.19 (0.05,0.33)	0.08 (0.03,0.13)	0.04 (-0.02,0.11)	0 (0,0)	0.21 (0.1,0.31)	301	301	0.0154	0.0323656	0.0237907	Yes
Haemophilus parahaemolyticus	0.79 (0.7,0.88)	0.61 (0.37,0.84)	0.85 (0.71,0.98)	0.57 (0.31,0.84)	0.56 (0.28,0.85)	0.98 (0.81,1.15)	333	333	0.0591	0.0358065	0.082527	No
Haemophilus parainfluenzae	2.5 (2.49,2.52)	2.49 (2.47,2.52)	2.51 (2.49,2.53)	2.55 (2.52,2.58)	2.46 (2.42,2.51)	2.5 (2.48,2.52)	239	239	0.00084	0.0256989	0.00163431	Yes
Haemophilus paraphrohaemolyticus	0.41 (0.34,0.49)	0.54 (0.32,0.77)	0.45 (0.34,0.57)	0.22 (0.03,0.4)	0.03 (-0.03,0.1)	0.52 (0.36,0.68)	259	259	0.00163	0.0278495	0.00292645	Yes
Haemophilus pittmaniae	0.96 (0.87,1.05)	1.13 (0.85,1.4)	1.1 (0.96,1.24)	0.63 (0.36,0.9)	0.57 (0.28,0.85)	0.92 (0.74,1.11)	258	258	0.00162	0.0277419	0.00291977	Yes
Haemophilus sp. HMT 036	1.25 (1.17,1.33)	1.06 (0.85,1.28)	1.24 (1.11,1.36)	1.12 (0.84,1.4)	1.3 (1.06,1.54)	1.41 (1.26,1.55)	342	342	0.0739	0.0367742	0.100478	No
Haemophilus sp. HMT 908	0.73 (0.65,0.8)	0.73 (0.51,0.96)	0.72 (0.59,0.84)	0.42 (0.22,0.63)	0.51 (0.26,0.76)	0.97 (0.81,1.13)	266	266	0.00197	0.0286022	0.0034438	Yes
Haemophilus sputorum	0.89 (0.79,0.98)	1.03 (0.76,1.3)	0.89 (0.74,1.03)	0.51 (0.25,0.76)	0.42 (0.16,0.68)	1.17 (0.99,1.35)	224	224	0.000367	0.024086	0.000761853	Yes
Johnsonella ignava	0.16 (0.12,0.19)	0.27 (0.13,0.41)	0.04 (0.01,0.08)	0 (0,0)	0.02 (-0.02,0.06)	0.42 (0.3,0.54)	55	55	3.14e-14	0.00591398	2.65473e-13	Yes
Johnsonella sp. HMT 166	0.03 (0.01,0.05)	0.04 (-0.02,0.1)	0 (0,0)	0 (0,0)	0.02 (-0.02,0.06)	0.09 (0.02,0.16)	280	280	0.00398	0.0301075	0.00660964	Yes
Jonquetella anthropi	0 (0,0.01)	0 (0,0)	0 (0,0)	0 (0,0)	0.02 (-0.02,0.07)	0 (0,0)	319	327	0.0518	0.0343011	0.0755078	No
Kingella denitrificans	0.35 (0.28,0.41)	0.5 (0.31,0.7)	0.24 (0.16,0.33)	0 (0,0)	0.27 (0.08,0.46)	0.64 (0.48,0.8)	123	123	3.6e-08	0.0132258	1.36098e-07	Yes
Kingella kingae	0 (0,0.01)	0 (0,0)	0 (0,0)	0 (0,0)	0 (0,0)	0.01 (-0.01,0.04)	430	430	0.518	0.0462366	0.560163	No
Kingella oralis	1.2 (1.14,1.26)	1.17 (0.99,1.34)	1.1 (1,1.19)	0.67 (0.45,0.88)	1.42 (1.26,1.57)	1.55 (1.48,1.63)	57	57	6.46e-14	0.00612903	5.27e-13	Yes
Kingella sp. HMT 012	0.05 (0.02,0.08)	0.05 (-0.02,0.13)	0.03 (0,0.06)	0 (0,0)	0.07 (-0.03,0.17)	0.11 (0.03,0.18)	355	355	0.104	0.038172	0.136225	No
Kingella sp. HMT 459	0.15 (0.11,0.19)	0.14 (0.03,0.25)	0.19 (0.12,0.25)	0.08 (-0.01,0.18)	0.07 (-0.03,0.17)	0.17 (0.08,0.25)	403	403	0.349	0.0433333	0.402692	No
Kingella sp. HMT 932	0.08 (0.05,0.11)	0.07 (-0.01,0.14)	0.09 (0.04,0.14)	0.03 (-0.03,0.08)	0 (0,0)	0.12 (0.04,0.19)	385	385	0.224	0.0413978	0.270545	No
Kluyvera ascorbata	0 (0,0)	0 (0,0)	0 (0,0)	0 (0,0)	0 (0,0)	0.01 (-0.01,0.02)	431	431	0.518	0.0463441	0.558863	No
Kocuria rhizophila	0 (0,0.01)	0 (0,0)	0 (0,0)	0 (0,0)	0 (0,0)	0.01 (-0.01,0.04)	432	432	0.518	0.0464516	0.557569	No
Lachnoanaerobaculum orale	1.34 (1.26,1.41)	1.37 (1.18,1.56)	1.37 (1.27,1.48)	1.12 (0.87,1.36)	1.31 (1.04,1.57)	1.37 (1.21,1.52)	356	356	0.107	0.0382796	0.139761	No
Lachnoanaerobaculum saburreum	0.13 (0.09,0.18)	0.3 (0.12,0.47)	0.02 (0,0.05)	0 (0,0)	0.07 (-0.03,0.17)	0.33 (0.2,0.46)	118	118	2.35e-08	0.0126882	9.26059e-08	Yes
Lachnoanaerobaculum sp. HMT 083	0.05 (0.02,0.07)	0.1 (-0.01,0.21)	0.04 (0,0.07)	0.04 (-0.04,0.12)	0 (0,0)	0.06 (-0.01,0.12)	443	443	0.541	0.0476344	0.567867	No
Lachnoanaerobaculum sp. HMT 496	0 (0,0.01)	0 (0,0)	0 (0,0)	0 (0,0)	0 (0,0)	0.01 (-0.01,0.02)	433	433	0.518	0.0465591	0.556282	No
Lachnoanaerobaculum umeaense	1.62 (1.58,1.67)	1.65 (1.51,1.78)	1.7 (1.66,1.74)	1.31 (1.09,1.53)	1.26 (1.06,1.46)	1.77 (1.72,1.82)	73	73	2.94e-12	0.00784946	1.87274e-11	Yes
Lachnospiraceae [G-2] bacterium HMT 088	0.03 (0.01,0.05)	0.04 (-0.02,0.1)	0.01 (-0.01,0.04)	0 (0,0)	0.02 (-0.02,0.06)	0.07 (0.02,0.13)	315	315	0.0461	0.033871	0.0680524	No
Lachnospiraceae [G-2] bacterium HMT 096	0.44 (0.38,0.51)	0.66 (0.47,0.86)	0.45 (0.35,0.55)	0.12 (0,0.24)	0.46 (0.24,0.68)	0.45 (0.31,0.59)	275	275	0.00328	0.0295699	0.00554618	Yes
Lachnospiraceae [G-3] bacterium HMT 100	0.46 (0.4,0.52)	0.94 (0.75,1.14)	0.4 (0.31,0.49)	0.07 (-0.02,0.15)	0 (0,0)	0.68 (0.54,0.82)	45	45	5.86e-16	0.00483871	6.05533e-15	Yes
Lachnospiraceae [G-7] bacterium HMT 086	0 (0,0.01)	0.02 (-0.02,0.05)	0 (0,0)	0 (0,0)	0 (0,0)	0 (0,0.01)	411	411	0.407	0.0441935	0.460474	No
Lachnospiraceae [G-7] bacterium HMT 163	0.01 (0,0.02)	0 (0,0)	0.01 (-0.01,0.03)	0 (0,0)	0.05 (-0.02,0.11)	0 (0,0)	338	338	0.0666	0.0363441	0.0916243	No
Lachnospiraceae [G-8] bacterium HMT 500	0.1 (0.07,0.13)	0.26 (0.13,0.39)	0.09 (0.05,0.14)	0 (0,0)	0 (0,0)	0.11 (0.04,0.18)	210	210	0.000135	0.0225806	0.000298929	Yes
Lactobacillus acidophilus	0.01 (0,0.01)	0 (0,0)	0.01 (-0.01,0.02)	0 (0,0)	0.03 (-0.03,0.1)	0 (0,0)	405	405	0.356	0.0435484	0.408741	No
Lactobacillus casei	0.02 (0.01,0.04)	0 (0,0)	0 (0,0)	0 (0,0)	0.08 (-0.01,0.16)	0.06 (0.01,0.11)	260	260	0.00175	0.027957	0.00312981	Yes
Lactobacillus crispatus	0.02 (0.01,0.04)	0 (0,0)	0.02 (0,0.04)	0 (0,0)	0 (0,0)	0.05 (0,0.1)	352	352	0.094	0.0378495	0.124176	No
Lactobacillus fermentum	0.07 (0.04,0.1)	0 (0,0)	0.03 (0,0.06)	0 (0,0)	0.21 (0.04,0.37)	0.16 (0.08,0.25)	178	178	1.6e-05	0.0191398	4.17978e-05	Yes
Lactobacillus gasseri	0.08 (0.05,0.11)	0.04 (-0.02,0.1)	0.05 (0.01,0.09)	0 (0,0)	0.21 (0.03,0.39)	0.13 (0.05,0.21)	304	304	0.0214	0.0326882	0.0327336	Yes
Lactobacillus iners	0.01 (0,0.02)	0 (0,0)	0.01 (0,0.03)	0 (0,0)	0 (0,0)	0.01 (-0.01,0.03)	455	455	0.823	0.0489247	0.841088	No
Lactobacillus oris	0.01 (0,0.01)	0 (0,0)	0.01 (-0.01,0.02)	0 (0,0)	0 (0,0)	0.01 (-0.01,0.03)	462	464	0.864	0.0496774	0.86961	No
Lactobacillus panis	0.01 (0,0.02)	0 (0,0)	0.01 (-0.01,0.03)	0 (0,0)	0.03 (-0.03,0.1)	0.01 (-0.01,0.02)	451	451	0.734	0.0484946	0.756785	No
Lactobacillus paracasei	0.04 (0.02,0.07)	0.06 (-0.01,0.13)	0.01 (-0.01,0.02)	0 (0,0)	0.12 (0,0.25)	0.09 (0.03,0.15)	270	270	0.00258	0.0290323	0.00444333	Yes
Lactobacillus plantarum	0.03 (0.01,0.04)	0 (0,0)	0.01 (-0.01,0.03)	0 (0,0)	0.11 (-0.02,0.23)	0.04 (0,0.09)	311	311	0.0361	0.0334409	0.0539759	No
Lactobacillus reuteri clade 938	0.05 (0.02,0.08)	0.04 (-0.02,0.11)	0.03 (0,0.06)	0 (0,0)	0.16 (0,0.32)	0.07 (0.01,0.13)	346	346	0.0846	0.0372043	0.113697	No
Lactobacillus salivarius	0.02 (0.01,0.04)	0 (0,0)	0.01 (-0.01,0.02)	0.03 (-0.03,0.08)	0.14 (-0.02,0.3)	0.02 (-0.01,0.06)	306	306	0.0289	0.0329032	0.0439167	Yes
Lactobacillus ultunensis	0.01 (0,0.01)	0 (0,0)	0 (0,0)	0 (0,0)	0.07 (-0.03,0.16)	0 (0,0)	240	240	0.000843	0.0258065	0.00163331	Yes
Lactobacillus vaginalis	0.04 (0.02,0.07)	0.04 (-0.02,0.1)	0.04 (0.01,0.08)	0 (0,0)	0.22 (0.05,0.39)	0 (0,0)	215	215	0.000211	0.0231183	0.000456349	Yes
Lactococcus lactis	0.13 (0.09,0.17)	0.15 (0.04,0.25)	0.11 (0.05,0.17)	0.19 (0.04,0.34)	0.09 (-0.02,0.2)	0.15 (0.05,0.24)	452	452	0.766	0.0486022	0.788031	No
Lautropia mirabilis	1.47 (1.41,1.53)	1.61 (1.47,1.74)	1.46 (1.37,1.54)	0.92 (0.68,1.16)	1.39 (1.21,1.57)	1.69 (1.61,1.78)	104	104	1.98e-09	0.0111828	8.85288e-09	Yes
Lawsonella clevelandensis	0 (0,0.01)	0 (0,0)	0 (0,0)	0 (0,0)	0.02 (-0.02,0.07)	0.01 (0,0.02)	392	392	0.253	0.0421505	0.300115	No
Leptotrichia buccalis	0.52 (0.44,0.59)	0.97 (0.74,1.21)	0.26 (0.18,0.35)	0.09 (-0.01,0.19)	0.46 (0.21,0.7)	0.94 (0.77,1.11)	38	38	3.13e-17	0.00408602	3.83013e-16	Yes
Leptotrichia goodfellowii	0.39 (0.33,0.45)	0.56 (0.37,0.75)	0.27 (0.2,0.35)	0.12 (0.01,0.23)	0.2 (0.05,0.36)	0.7 (0.56,0.84)	100	100	8.17e-10	0.0107527	3.79905e-09	Yes
Leptotrichia hofstadii	0.78 (0.7,0.86)	1 (0.78,1.22)	0.64 (0.52,0.75)	0.13 (0,0.25)	0.84 (0.56,1.11)	1.18 (1.03,1.34)	66	66	3.65e-13	0.00709677	2.57159e-12	Yes
Leptotrichia hongkongensis	1.11 (1.04,1.18)	1.16 (0.96,1.36)	0.99 (0.88,1.1)	0.38 (0.2,0.57)	1.3 (1.09,1.51)	1.56 (1.47,1.65)	29	29	9.88e-20	0.00311828	1.58421e-18	Yes
Leptotrichia shahii	0.46 (0.4,0.53)	0.47 (0.27,0.67)	0.27 (0.19,0.35)	0.09 (-0.01,0.19)	0.73 (0.48,0.99)	0.88 (0.72,1.04)	59	59	8.26e-14	0.00634409	6.51e-13	Yes
Leptotrichia sp. HMT 212	0.48 (0.41,0.55)	0.74 (0.52,0.96)	0.38 (0.28,0.48)	0.03 (-0.03,0.08)	0.38 (0.17,0.6)	0.76 (0.6,0.93)	113	113	1.03e-08	0.0121505	4.2385e-08	Yes
Leptotrichia sp. HMT 215	1.45 (1.39,1.52)	1.68 (1.56,1.8)	1.52 (1.43,1.61)	1.06 (0.81,1.31)	0.59 (0.35,0.82)	1.75 (1.67,1.82)	36	36	1.43e-17	0.00387097	1.84708e-16	Yes
Leptotrichia sp. HMT 218	0.47 (0.39,0.54)	0.65 (0.41,0.89)	0.56 (0.44,0.68)	0.1 (-0.02,0.23)	0.24 (0.05,0.43)	0.45 (0.3,0.6)	242	242	0.00085	0.0260215	0.00163326	Yes
Leptotrichia sp. HMT 219	0.14 (0.1,0.18)	0.22 (0.08,0.36)	0.09 (0.04,0.13)	0.02 (-0.02,0.06)	0.1 (-0.01,0.22)	0.25 (0.14,0.36)	289	289	0.00896	0.0310753	0.0144166	Yes
Leptotrichia sp. HMT 221	1.31 (1.23,1.38)	1.32 (1.1,1.54)	1.32 (1.2,1.43)	0.94 (0.68,1.2)	1.26 (1,1.51)	1.46 (1.3,1.62)	268	268	0.00231	0.0288172	0.00400802	Yes
Leptotrichia sp. HMT 223	0.13 (0.09,0.17)	0.19 (0.05,0.33)	0.03 (0,0.06)	0 (0,0)	0.09 (-0.01,0.19)	0.34 (0.22,0.45)	106	106	2.35e-09	0.0113978	1.0309e-08	Yes
Leptotrichia sp. HMT 225	0.31 (0.24,0.37)	0.36 (0.16,0.55)	0.28 (0.19,0.37)	0 (0,0)	0.28 (0.08,0.49)	0.47 (0.32,0.62)	264	264	0.00191	0.0283871	0.0033642	Yes
Leptotrichia sp. HMT 392	0.31 (0.25,0.37)	0.6 (0.39,0.81)	0.2 (0.13,0.27)	0 (0,0)	0.18 (0.02,0.34)	0.56 (0.41,0.72)	105	105	2e-09	0.0112903	8.85714e-09	Yes
Leptotrichia sp. HMT 417	1.72 (1.66,1.78)	1.91 (1.81,2)	1.78 (1.7,1.86)	1.25 (0.99,1.52)	1.5 (1.27,1.73)	1.8 (1.69,1.9)	196	196	6.65e-05	0.0210753	0.000157768	Yes
Leptotrichia sp. HMT 463	0.03 (0.01,0.05)	0 (0,0)	0.04 (0,0.08)	0 (0,0)	0 (0,0)	0.06 (-0.01,0.12)	418	418	0.43	0.0449462	0.478349	No
Leptotrichia sp. HMT 498	0.24 (0.19,0.29)	0.48 (0.28,0.68)	0.13 (0.07,0.19)	0 (0,0)	0.27 (0.08,0.46)	0.41 (0.27,0.55)	148	148	9.11e-07	0.015914	2.86226e-06	Yes
Leptotrichia sp. HMT 847	0.02 (0.01,0.04)	0.06 (-0.01,0.13)	0.01 (0,0.02)	0 (0,0)	0 (0,0)	0.04 (-0.01,0.08)	364	365	0.152	0.0391398	0.194176	No
Leptotrichia sp. HMT 879	0.02 (0,0.04)	0.08 (-0.01,0.17)	0.03 (0,0.05)	0 (0,0)	0 (0,0)	0 (0,0)	331	331	0.0577	0.0355914	0.0810589	No
Leptotrichia sp. HMT 909	0.03 (0.01,0.05)	0.14 (0.02,0.26)	0.01 (-0.01,0.02)	0 (0,0)	0 (0,0)	0.03 (-0.01,0.07)	237	237	0.000815	0.0254839	0.00159905	Yes
Leptotrichia wadei	0.5 (0.43,0.58)	0.67 (0.44,0.9)	0.31 (0.21,0.4)	0.08 (-0.03,0.19)	0.87 (0.59,1.16)	0.81 (0.64,0.98)	93	93	1.85e-10	0.01	9.25e-10	Yes
Megasphaera micronuciformis	1.41 (1.34,1.48)	1.72 (1.62,1.81)	1.56 (1.46,1.66)	1.47 (1.25,1.69)	1.56 (1.38,1.74)	0.87 (0.74,1.01)	26	26	6.76e-21	0.0027957	1.209e-19	Yes
Megasphaera sp. HMT 123	0.01 (0,0.03)	0.04 (-0.02,0.09)	0.01 (-0.01,0.02)	0 (0,0)	0.07 (-0.03,0.17)	0 (0,0)	313	313	0.0399	0.0336559	0.0592764	No
Mitsuokella sp. HMT 131	0.01 (0,0.02)	0 (0,0)	0 (0,0)	0 (0,0)	0.07 (-0.03,0.17)	0 (0,0)	241	241	0.000843	0.025914	0.00162654	Yes
Mitsuokella sp. HMT 521	0.14 (0.1,0.18)	0.27 (0.12,0.42)	0.15 (0.09,0.22)	0.03 (-0.03,0.08)	0.35 (0.15,0.55)	0 (0,0)	165	165	4.19e-06	0.0177419	1.18082e-05	Yes
Mogibacterium diversum	1.39 (1.33,1.44)	1.33 (1.2,1.46)	1.36 (1.29,1.43)	1.24 (1.07,1.41)	0.78 (0.54,1.01)	1.79 (1.74,1.83)	10	10	1.03e-27	0.00107527	4.7895e-26	Yes
Mogibacterium timidum	0 (0,0.01)	0 (0,0)	0 (0,0)	0 (0,0)	0.03 (-0.03,0.09)	0 (0,0)	320	320	0.0518	0.0344086	0.0752719	No
Mollicutes [G-1] bacterium HMT 504	0.01 (0,0.01)	0.02 (-0.02,0.07)	0 (0,0)	0 (0,0)	0 (0,0)	0.01 (-0.01,0.03)	412	412	0.407	0.0443011	0.459357	No
Moraxella nonliquefaciens	0.01 (0,0.01)	0.02 (-0.02,0.06)	0.01 (0,0.02)	0 (0,0)	0 (0,0)	0 (0,0)	447	447	0.611	0.0480645	0.635604	No
Moraxella sp. HMT 276	0 (0,0.01)	0.04 (-0.04,0.11)	0 (0,0)	0 (0,0)	0 (0,0)	0 (0,0)	369	369	0.152	0.0396774	0.191545	No
Mycoplasma faucium	0.08 (0.05,0.11)	0.35 (0.19,0.51)	0.01 (0,0.03)	0.02 (-0.03,0.07)	0.13 (0.02,0.24)	0.06 (0.01,0.12)	90	90	1.35e-10	0.00967742	6.975e-10	Yes
Mycoplasma hominis	0 (0,0.01)	0 (0,0)	0 (0,0)	0 (0,0)	0 (0,0)	0.01 (-0.01,0.04)	434	434	0.518	0.0466667	0.555	No
Mycoplasma orale	0.1 (0.07,0.13)	0.21 (0.09,0.33)	0.1 (0.05,0.15)	0 (0,0)	0 (0,0)	0.13 (0.06,0.21)	257	257	0.00159	0.0276344	0.00287685	Yes
Mycoplasma salivarium	0.1 (0.07,0.13)	0.23 (0.09,0.36)	0.04 (0.01,0.06)	0 (0,0)	0.07 (-0.01,0.16)	0.18 (0.1,0.27)	198	198	6.96e-05	0.0212903	0.000163455	Yes
Neisseria bacilliformis	0.25 (0.2,0.31)	0.1 (0,0.2)	0.23 (0.16,0.31)	0.1 (-0.02,0.22)	0.34 (0.13,0.54)	0.41 (0.27,0.55)	276	276	0.0033	0.0296774	0.00555978	Yes
Neisseria cinerea	0.3 (0.24,0.36)	0.28 (0.12,0.45)	0.3 (0.21,0.39)	0.09 (-0.01,0.2)	0.15 (0,0.29)	0.46 (0.32,0.61)	281	281	0.00452	0.0302151	0.00747972	Yes
Neisseria elongata	1.12 (1.05,1.19)	1.33 (1.14,1.52)	1.09 (0.98,1.19)	0.4 (0.21,0.6)	0.96 (0.69,1.23)	1.47 (1.34,1.59)	70	70	1.05e-12	0.00752688	6.975e-12	Yes
Neisseria flavescens	1.41 (1.31,1.51)	1.53 (1.24,1.81)	1.42 (1.27,1.58)	1.08 (0.76,1.39)	1.06 (0.73,1.4)	1.63 (1.43,1.83)	261	261	0.00181	0.0280645	0.00322471	Yes
Neisseria oralis	0.41 (0.35,0.48)	0.57 (0.37,0.77)	0.37 (0.28,0.46)	0.04 (-0.02,0.11)	0.46 (0.22,0.71)	0.56 (0.41,0.71)	216	216	0.000215	0.0232258	0.000462847	Yes
Neisseria perflava	1.5 (1.41,1.59)	1.71 (1.51,1.92)	1.69 (1.57,1.82)	1.36 (1.05,1.68)	1.11 (0.79,1.42)	1.25 (1.03,1.47)	247	247	0.00104	0.0265591	0.00195789	Yes
Neisseria polysaccharea	0 (0,0.01)	0 (0,0)	0.01 (-0.01,0.02)	0 (0,0)	0 (0,0)	0 (0,0)	458	457	0.857	0.0492473	0.870098	No
Neisseria sicca	1.32 (1.23,1.41)	1.48 (1.24,1.72)	1.29 (1.16,1.42)	0.6 (0.34,0.86)	1.39 (1.11,1.68)	1.57 (1.4,1.75)	124	124	6.44e-08	0.0133333	2.415e-07	Yes
Neisseria sp. HMT 020	0.01 (0,0.02)	0 (0,0)	0.03 (0,0.06)	0 (0,0)	0 (0,0)	0 (0,0)	413	413	0.407	0.0444086	0.458245	No
Neisseria sp. HMT 499	0.04 (0.02,0.06)	0.03 (-0.03,0.08)	0.01 (0,0.03)	0 (0,0)	0.13 (0,0.26)	0.07 (0.01,0.13)	299	299	0.0135	0.0321505	0.020995	Yes
Neisseria subflava	0.93 (0.84,1.02)	1.17 (0.91,1.44)	0.89 (0.74,1.03)	0.68 (0.39,0.97)	0.74 (0.45,1.03)	1.06 (0.87,1.25)	317	317	0.05	0.034086	0.0733438	No
Neisseriaceae [G-1] bacterium HMT 174	0 (0,0.01)	0 (0,0)	0.01 (-0.01,0.02)	0 (0,0)	0 (0,0)	0.01 (0,0.02)	463	462	0.864	0.0497849	0.867732	No
Olsenella profusa	0 (0,0.01)	0 (0,0)	0 (0,0)	0 (0,0)	0.04 (-0.04,0.12)	0 (0,0)	321	321	0.0518	0.0345161	0.0750374	No
Olsenella sp. HMT 807	0.19 (0.15,0.23)	0.19 (0.07,0.32)	0.05 (0.02,0.09)	0 (0,0)	0.34 (0.16,0.53)	0.47 (0.35,0.59)	54	54	1.07e-14	0.00580645	9.21389e-14	Yes
Olsenella uli	0.01 (0,0.01)	0.02 (-0.02,0.06)	0 (0,0)	0 (0,0)	0 (0,0)	0.01 (-0.01,0.04)	414	414	0.409	0.0445161	0.459384	No
Oribacterium asaccharolyticum	1.22 (1.15,1.29)	1.12 (0.92,1.33)	1.24 (1.14,1.34)	1.07 (0.83,1.3)	0.85 (0.58,1.12)	1.47 (1.36,1.59)	209	209	0.000134	0.0224731	0.000298134	Yes
Oribacterium parvum	0.92 (0.84,0.99)	1.15 (0.94,1.35)	1.01 (0.89,1.12)	0.43 (0.21,0.65)	0.11 (-0.02,0.24)	1.17 (1.02,1.32)	71	71	1.29e-12	0.00763441	8.44859e-12	Yes
Oribacterium sinus	1.8 (1.77,1.83)	1.79 (1.71,1.88)	1.81 (1.78,1.84)	1.71 (1.56,1.86)	1.61 (1.42,1.79)	1.9 (1.85,1.95)	194	194	6.09e-05	0.0208602	0.000145972	Yes
Oribacterium sp. HMT 078	0.26 (0.21,0.31)	0.52 (0.34,0.7)	0.11 (0.06,0.17)	0.04 (-0.04,0.11)	0.31 (0.12,0.5)	0.47 (0.34,0.6)	96	96	4.12e-10	0.0103226	1.99563e-09	Yes
Oribacterium sp. HMT 102	0 (0,0.01)	0 (0,0)	0 (0,0)	0 (0,0)	0 (0,0)	0.01 (-0.01,0.03)	435	435	0.518	0.0467742	0.553724	No
Ottowia sp. HMT 894	0.17 (0.12,0.21)	0.33 (0.18,0.48)	0.05 (0.01,0.08)	0.02 (-0.02,0.05)	0.06 (-0.02,0.14)	0.41 (0.28,0.53)	74	74	3.19e-12	0.00795699	2.00453e-11	Yes
Parascardovia denticolens	0.05 (0.02,0.07)	0.06 (-0.01,0.14)	0.02 (-0.01,0.04)	0 (0,0)	0.19 (0.02,0.35)	0.07 (0.01,0.13)	279	279	0.0038	0.03	0.00633333	Yes
Parvimonas micra	0.52 (0.46,0.59)	0.91 (0.7,1.12)	0.41 (0.32,0.5)	0.13 (0.02,0.25)	0.58 (0.36,0.8)	0.67 (0.53,0.81)	109	109	4.2e-09	0.0117204	1.79174e-08	Yes
Parvimonas sp. HMT 110	0.11 (0.07,0.14)	0.05 (-0.01,0.11)	0.11 (0.05,0.16)	0.03 (-0.03,0.1)	0.11 (-0.02,0.24)	0.16 (0.07,0.26)	408	408	0.387	0.043871	0.441066	No
Parvimonas sp. HMT 393	0.66 (0.58,0.73)	1.11 (0.9,1.33)	0.63 (0.51,0.74)	0.28 (0.11,0.46)	0.28 (0.11,0.46)	0.79 (0.63,0.95)	122	122	3.47e-08	0.0131183	1.32258e-07	Yes
Peptidiphaga gingivicola	0.17 (0.13,0.21)	0.25 (0.12,0.39)	0.09 (0.04,0.13)	0.02 (-0.02,0.06)	0.19 (0.04,0.33)	0.35 (0.23,0.47)	170	170	8.86e-06	0.0182796	2.42347e-05	Yes
Peptidiphaga sp. HMT 183	0.82 (0.75,0.89)	1.02 (0.83,1.21)	0.61 (0.51,0.71)	0.3 (0.14,0.46)	0.58 (0.35,0.81)	1.44 (1.33,1.56)	13	13	2.38e-26	0.00139785	8.51308e-25	Yes
Peptococcus sp. HMT 167	0.34 (0.28,0.39)	0.7 (0.51,0.89)	0.19 (0.13,0.25)	0.01 (-0.01,0.04)	0.44 (0.25,0.63)	0.51 (0.38,0.64)	84	84	2.27e-11	0.00903226	1.25661e-10	Yes
Peptococcus sp. HMT 168	0.95 (0.87,1.03)	1.28 (1.09,1.47)	0.98 (0.87,1.09)	0.46 (0.26,0.66)	0.22 (0.06,0.38)	1.23 (1.09,1.37)	52	52	7.19e-15	0.0055914	6.42952e-14	Yes
Peptoniphilaceae [G-1] bacterium HMT 113	0 (0,0.01)	0 (0,0)	0 (0,0)	0 (0,0)	0 (0,0)	0.01 (-0.01,0.03)	436	437	0.518	0.0468817	0.552454	No
Peptoniphilus lacrimalis	0.04 (0.02,0.06)	0.02 (-0.02,0.07)	0.03 (0,0.05)	0 (0,0)	0.02 (-0.02,0.06)	0.1 (0.03,0.16)	308	308	0.0297	0.0331183	0.0448393	Yes
Peptoniphilus sp. HMT 187	0 (0,0)	0.01 (-0.01,0.04)	0 (0,0)	0 (0,0)	0 (0,0)	0 (0,0)	370	370	0.152	0.0397849	0.191027	No
Peptostreptococcaceae [XI][G-1] infirmum	0.02 (0,0.03)	0.03 (-0.03,0.09)	0 (0,0)	0 (0,0)	0.1 (-0.02,0.21)	0.01 (-0.01,0.03)	272	273	0.00273	0.0292473	0.0046671	Yes
Peptostreptococcaceae [XI][G-1] sulci	1.62 (1.57,1.67)	1.73 (1.63,1.84)	1.75 (1.71,1.79)	1.42 (1.23,1.61)	0.61 (0.38,0.85)	1.84 (1.78,1.89)	27	27	1.52e-20	0.00290323	2.61778e-19	Yes
Peptostreptococcaceae [XI][G-2] bacterium HMT 091	0.22 (0.17,0.26)	0.32 (0.16,0.47)	0.22 (0.16,0.29)	0.04 (-0.02,0.1)	0 (0,0)	0.32 (0.21,0.43)	212	212	0.000143	0.0227957	0.000313656	Yes
Peptostreptococcaceae [XI][G-4] bacterium HMT 369	0.01 (0,0.02)	0.03 (-0.01,0.07)	0 (0,0)	0 (0,0)	0 (0,0)	0.04 (0,0.08)	309	309	0.0316	0.0332258	0.0475534	Yes
Peptostreptococcaceae [XI][G-5] bacterium HMT 493	0.23 (0.18,0.28)	0.43 (0.24,0.62)	0.22 (0.15,0.3)	0.07 (-0.03,0.17)	0.02 (-0.02,0.07)	0.29 (0.17,0.42)	243	243	0.000894	0.026129	0.00171074	Yes
Peptostreptococcaceae [XI][G-5] saphenum	0.04 (0.02,0.07)	0.15 (0.04,0.26)	0.01 (0,0.03)	0 (0,0)	0.09 (-0.01,0.19)	0.05 (0,0.1)	246	246	0.00104	0.0264516	0.00196585	Yes
Peptostreptococcaceae [XI][G-6] nodatum	0.08 (0.05,0.1)	0.27 (0.13,0.42)	0.03 (0.01,0.05)	0.02 (-0.02,0.06)	0.04 (-0.04,0.11)	0.09 (0.02,0.15)	172	172	1.12e-05	0.0184946	3.02791e-05	Yes
Peptostreptococcaceae [XI][G-7] bacterium HMT 081	0.06 (0.03,0.08)	0.18 (0.06,0.29)	0.01 (-0.01,0.03)	0.01 (-0.01,0.04)	0 (0,0)	0.12 (0.05,0.2)	189	189	5.05e-05	0.0203226	0.000124246	Yes
Peptostreptococcaceae [XI][G-7] bacterium HMT 922	0.37 (0.31,0.43)	0.54 (0.34,0.73)	0.42 (0.32,0.51)	0.13 (0,0.25)	0.03 (-0.03,0.1)	0.44 (0.3,0.57)	201	201	8.37e-05	0.0216129	0.000193634	Yes
Peptostreptococcaceae [XI][G-7] yurii subspp. yurii & margaretiae	0.32 (0.26,0.37)	0.38 (0.2,0.55)	0.21 (0.14,0.28)	0.03 (-0.01,0.08)	0.23 (0.08,0.37)	0.64 (0.5,0.78)	97	97	5.22e-10	0.0104301	2.50237e-09	Yes
Peptostreptococcaceae [XI][G-9] brachy	0.71 (0.65,0.78)	1.16 (1.02,1.31)	0.55 (0.46,0.64)	0.13 (0.02,0.25)	0.87 (0.66,1.09)	0.96 (0.83,1.08)	30	30	1.42e-19	0.00322581	2.201e-18	Yes
Peptostreptococcus stomatis	1.68 (1.63,1.73)	1.86 (1.81,1.91)	1.76 (1.71,1.8)	1.42 (1.22,1.62)	0.71 (0.47,0.95)	1.95 (1.91,2)	18	18	7.25e-25	0.00193548	1.87292e-23	Yes
Porphyromonas asaccharolytica	0.02 (0.01,0.03)	0 (0,0)	0.03 (0,0.06)	0.01 (-0.01,0.04)	0 (0,0)	0.02 (-0.01,0.06)	449	449	0.63	0.0482796	0.65245	No
Porphyromonas catoniae	0.35 (0.28,0.41)	0.65 (0.43,0.87)	0.27 (0.18,0.35)	0.07 (-0.03,0.17)	0.15 (0,0.3)	0.53 (0.38,0.68)	147	147	8.4e-07	0.0158065	2.65714e-06	Yes
Porphyromonas endodontalis	0.75 (0.68,0.83)	1.37 (1.18,1.56)	0.63 (0.53,0.73)	0.31 (0.13,0.49)	0.71 (0.47,0.96)	0.86 (0.7,1.02)	63	63	1.57e-13	0.00677419	1.15881e-12	Yes
Porphyromonas gingivalis	0.08 (0.04,0.11)	0.17 (0.02,0.32)	0.05 (0.01,0.09)	0.04 (-0.04,0.11)	0.08 (-0.04,0.21)	0.09 (0.01,0.16)	421	421	0.47	0.0452688	0.519121	No
Porphyromonas pasteri	2.12 (2.07,2.18)	2.25 (2.12,2.39)	2.2 (2.13,2.27)	1.9 (1.66,2.14)	1.54 (1.27,1.82)	2.25 (2.19,2.31)	91	91	1.36e-10	0.00978495	6.94945e-10	Yes
Porphyromonas sp. HMT 275	0.43 (0.37,0.5)	0.67 (0.46,0.89)	0.38 (0.28,0.47)	0.06 (-0.02,0.13)	0.18 (0.03,0.34)	0.67 (0.52,0.82)	125	125	6.56e-08	0.0134409	2.44032e-07	Yes
Porphyromonas sp. HMT 277	0.04 (0.02,0.07)	0.08 (-0.01,0.17)	0.05 (0.01,0.08)	0 (0,0)	0 (0,0)	0.06 (0,0.11)	407	407	0.387	0.0437634	0.44215	No
Porphyromonas sp. HMT 278	0.44 (0.37,0.51)	0.79 (0.56,1.02)	0.36 (0.27,0.46)	0.04 (-0.04,0.11)	0.37 (0.15,0.58)	0.62 (0.47,0.77)	133	133	2.29e-07	0.0143011	8.00639e-07	Yes
Porphyromonas sp. HMT 284	0.67 (0.59,0.74)	1.07 (0.86,1.29)	0.56 (0.45,0.68)	0.18 (0.04,0.31)	0.43 (0.2,0.66)	0.96 (0.8,1.11)	87	87	6.76e-11	0.00935484	3.6131e-10	Yes
Porphyromonas sp. HMT 285	0.04 (0.02,0.07)	0.12 (0,0.24)	0.04 (0,0.08)	0 (0,0)	0 (0,0)	0.05 (-0.01,0.12)	359	359	0.126	0.0386022	0.163203	No
Porphyromonas sp. HMT 930	0.69 (0.61,0.77)	0.72 (0.49,0.95)	0.66 (0.54,0.78)	0.2 (0.04,0.37)	0.47 (0.25,0.7)	1.03 (0.87,1.19)	143	143	3.94e-07	0.0153763	1.28119e-06	Yes
Porphyromonas uenonis	0.04 (0.02,0.06)	0.02 (-0.02,0.05)	0.03 (0.01,0.06)	0 (0,0)	0.08 (-0.01,0.18)	0.08 (0.02,0.14)	354	354	0.0983	0.0380645	0.129123	No
Prevotella aurantiaca	0.12 (0.08,0.16)	0.19 (0.03,0.34)	0.13 (0.06,0.19)	0.04 (-0.02,0.11)	0 (0,0)	0.14 (0.04,0.24)	388	388	0.245	0.0417204	0.293621	No
Prevotella baroniae	0.05 (0.03,0.08)	0.23 (0.1,0.36)	0.03 (0,0.06)	0 (0,0)	0 (0,0)	0.05 (-0.01,0.1)	136	136	2.53e-07	0.0146237	8.65037e-07	Yes
Prevotella bivia	0 (0,0.01)	0.02 (-0.02,0.05)	0 (0,0)	0 (0,0)	0 (0,0)	0 (0,0)	371	371	0.152	0.0398925	0.190512	No
Prevotella buccae	0.04 (0.02,0.07)	0.08 (0,0.15)	0.02 (0,0.05)	0 (0,0)	0.04 (-0.02,0.09)	0.09 (0.02,0.16)	358	358	0.112	0.0384946	0.145475	No
Prevotella dentalis	0.04 (0.02,0.07)	0.17 (0.05,0.3)	0.02 (0,0.04)	0.03 (-0.03,0.09)	0.07 (-0.03,0.17)	0.02 (-0.01,0.05)	263	263	0.00186	0.0282796	0.00328859	Yes
Prevotella denticola	0.88 (0.8,0.96)	1.17 (0.96,1.37)	0.76 (0.65,0.88)	0.23 (0.08,0.38)	1.32 (1.09,1.55)	1.05 (0.9,1.2)	69	69	9.19e-13	0.00741935	6.19326e-12	Yes
Prevotella enoeca	0.05 (0.03,0.08)	0.07 (-0.01,0.15)	0.03 (0,0.06)	0 (0,0)	0.07 (-0.03,0.18)	0.1 (0.03,0.16)	347	347	0.0851	0.0373118	0.114039	No
Prevotella fusca	0.04 (0.02,0.07)	0.09 (-0.01,0.19)	0.01 (-0.01,0.03)	0 (0,0)	0 (0,0)	0.12 (0.04,0.19)	267	267	0.00202	0.0287097	0.00351798	Yes
Prevotella histicola	1.88 (1.8,1.95)	1.77 (1.54,1.99)	1.88 (1.76,1.99)	1.79 (1.52,2.05)	2.03 (1.8,2.26)	1.91 (1.77,2.06)	383	383	0.204	0.0411828	0.247676	No
Prevotella intermedia	0.29 (0.23,0.35)	0.56 (0.35,0.78)	0.21 (0.14,0.29)	0.06 (-0.03,0.15)	0.17 (0.02,0.32)	0.43 (0.28,0.57)	187	187	4.94e-05	0.0201075	0.00012284	Yes
Prevotella loescheii	0.2 (0.15,0.25)	0.37 (0.18,0.55)	0.17 (0.1,0.23)	0.11 (0,0.21)	0.11 (-0.02,0.23)	0.25 (0.14,0.36)	328	328	0.0535	0.0352688	0.075846	No
Prevotella maculosa	0.4 (0.34,0.46)	0.63 (0.42,0.83)	0.24 (0.16,0.31)	0.06 (-0.02,0.14)	0.26 (0.09,0.43)	0.78 (0.63,0.92)	58	58	6.56e-14	0.00623656	5.25931e-13	Yes
Prevotella marshii	0.04 (0.02,0.06)	0.2 (0.08,0.31)	0 (0,0)	0 (0,0)	0.06 (-0.03,0.15)	0.03 (-0.01,0.07)	112	112	9.99e-09	0.012043	4.14763e-08	Yes
Prevotella melaninogenica	2.45 (2.44,2.47)	2.45 (2.41,2.49)	2.45 (2.42,2.49)	2.51 (2.47,2.55)	2.38 (2.32,2.43)	2.46 (2.43,2.49)	244	244	0.000907	0.0262366	0.0017285	Yes
Prevotella micans	0.22 (0.18,0.27)	0.6 (0.41,0.78)	0.1 (0.05,0.15)	0 (0,0)	0.12 (0,0.24)	0.39 (0.27,0.51)	62	62	1.41e-13	0.00666667	1.0575e-12	Yes
Prevotella multiformis	0.01 (0,0.02)	0.02 (-0.02,0.06)	0.01 (-0.01,0.02)	0 (0,0)	0 (0,0)	0.02 (-0.02,0.05)	454	454	0.778	0.0488172	0.79685	No
Prevotella nanceiensis	1.87 (1.82,1.92)	1.96 (1.87,2.05)	1.96 (1.91,2.02)	1.68 (1.48,1.88)	1.22 (0.97,1.46)	2 (1.95,2.05)	75	75	4.89e-12	0.00806452	3.0318e-11	Yes
Prevotella nigrescens	1.3 (1.24,1.37)	1.65 (1.5,1.8)	1.26 (1.17,1.36)	0.5 (0.3,0.7)	1.35 (1.12,1.58)	1.54 (1.44,1.64)	31	31	2.67e-19	0.00333333	4.005e-18	Yes
Prevotella oralis	0.06 (0.04,0.09)	0.26 (0.12,0.41)	0.02 (0,0.04)	0 (0,0)	0.05 (-0.02,0.11)	0.07 (0.01,0.13)	174	174	1.13e-05	0.0187097	3.01983e-05	Yes
Prevotella oris	1.47 (1.41,1.53)	1.71 (1.58,1.83)	1.41 (1.32,1.49)	0.83 (0.6,1.06)	1.71 (1.56,1.86)	1.66 (1.59,1.74)	33	33	8.62e-19	0.00354839	1.21464e-17	Yes
Prevotella oulorum	0.71 (0.63,0.78)	0.96 (0.75,1.17)	0.59 (0.48,0.69)	0.16 (0.02,0.29)	0.93 (0.68,1.18)	0.96 (0.8,1.11)	98	98	7.48e-10	0.0105376	3.54918e-09	Yes
Prevotella pallens	2.07 (2.04,2.11)	2.13 (2.06,2.19)	2.1 (2.04,2.15)	1.95 (1.81,2.09)	1.72 (1.61,1.83)	2.2 (2.16,2.23)	53	53	8.44e-15	0.00569892	7.40491e-14	Yes
Prevotella pleuritidis	0.37 (0.31,0.42)	0.66 (0.46,0.86)	0.23 (0.16,0.3)	0.13 (0.02,0.24)	0.55 (0.34,0.76)	0.48 (0.35,0.61)	140	140	3e-07	0.0150538	9.96429e-07	Yes
Prevotella saccharolytica	0.26 (0.21,0.31)	0.64 (0.46,0.82)	0.11 (0.06,0.16)	0.03 (-0.03,0.09)	0.11 (0,0.22)	0.5 (0.38,0.62)	46	46	6.91e-16	0.00494624	6.98511e-15	Yes
Prevotella salivae	1.9 (1.86,1.94)	1.91 (1.81,2.01)	1.92 (1.87,1.98)	1.8 (1.63,1.96)	1.87 (1.72,2.03)	1.9 (1.82,1.97)	450	450	0.642	0.0483871	0.6634	No
Prevotella scopos	0.62 (0.53,0.7)	0.78 (0.53,1.03)	0.6 (0.47,0.73)	0.18 (0,0.36)	0.24 (0.05,0.44)	0.91 (0.73,1.1)	157	157	2.55e-06	0.0168817	7.55255e-06	Yes
Prevotella shahii	0.67 (0.58,0.75)	0.87 (0.62,1.12)	0.74 (0.61,0.87)	0.37 (0.16,0.58)	0.21 (0.05,0.38)	0.75 (0.57,0.92)	208	208	0.000127	0.0223656	0.000283918	Yes
Prevotella sp. HMT 292	0.13 (0.09,0.16)	0.21 (0.08,0.35)	0.08 (0.04,0.13)	0.03 (-0.03,0.1)	0.28 (0.09,0.47)	0.14 (0.06,0.22)	296	296	0.0118	0.031828	0.0185372	Yes
Prevotella sp. HMT 300	0.55 (0.48,0.61)	0.91 (0.72,1.11)	0.42 (0.33,0.51)	0.02 (-0.03,0.07)	0.85 (0.62,1.08)	0.7 (0.56,0.84)	64	64	3.12e-13	0.00688172	2.26688e-12	Yes
Prevotella sp. HMT 301	0.05 (0.03,0.07)	0.08 (0,0.17)	0.01 (0,0.02)	0 (0,0)	0.05 (-0.02,0.13)	0.13 (0.06,0.2)	227	227	0.000424	0.0244086	0.000868546	Yes
Prevotella sp. HMT 304	0.02 (0,0.03)	0.08 (-0.01,0.16)	0.01 (-0.01,0.02)	0.03 (-0.03,0.08)	0 (0,0)	0.01 (-0.01,0.04)	344	344	0.0808	0.0369892	0.109221	No
Prevotella sp. HMT 305	0.58 (0.51,0.65)	0.43 (0.25,0.61)	0.62 (0.51,0.73)	0.52 (0.31,0.72)	0.59 (0.36,0.81)	0.62 (0.48,0.76)	409	409	0.395	0.0439785	0.449083	No
Prevotella sp. HMT 306	1.2 (1.1,1.29)	1.36 (1.1,1.61)	1.24 (1.1,1.38)	0.76 (0.48,1.05)	1.15 (0.83,1.47)	1.24 (1.06,1.43)	336	336	0.0657	0.036129	0.0909241	No
Prevotella sp. HMT 309	0.57 (0.49,0.64)	0.46 (0.26,0.65)	0.6 (0.49,0.72)	0.56 (0.32,0.79)	0.36 (0.15,0.56)	0.64 (0.49,0.8)	384	384	0.206	0.0412903	0.249453	No
Prevotella sp. HMT 313	1.53 (1.44,1.62)	1.64 (1.42,1.85)	1.62 (1.49,1.75)	1.06 (0.77,1.36)	1.26 (0.94,1.59)	1.62 (1.44,1.79)	232	232	0.00052	0.0249462	0.00104224	Yes
Prevotella sp. HMT 314	0.78 (0.7,0.86)	1.11 (0.89,1.33)	0.72 (0.59,0.84)	0.4 (0.19,0.61)	0.65 (0.4,0.89)	0.97 (0.8,1.13)	193	193	5.84e-05	0.0207527	0.000140705	Yes
Prevotella sp. HMT 315	0.08 (0.05,0.1)	0.17 (0.06,0.28)	0.05 (0.02,0.08)	0 (0,0)	0.02 (-0.02,0.06)	0.13 (0.07,0.2)	235	235	0.000729	0.0252688	0.00144249	Yes
Prevotella sp. HMT 317	0.78 (0.7,0.85)	1 (0.77,1.23)	0.61 (0.5,0.72)	0.13 (0.02,0.25)	0.84 (0.6,1.08)	1.23 (1.07,1.39)	43	43	3.45e-16	0.00462366	3.73081e-15	Yes
Prevotella sp. HMT 376	0 (0,0.01)	0 (0,0)	0 (0,0)	0 (0,0)	0.04 (-0.04,0.11)	0 (0,0)	322	319	0.0518	0.0346237	0.0748043	No
Prevotella sp. HMT 443	0.07 (0.04,0.1)	0.29 (0.13,0.44)	0.04 (0,0.07)	0.03 (-0.03,0.08)	0.02 (-0.02,0.07)	0.07 (0.01,0.13)	177	177	1.44e-05	0.0190323	3.78305e-05	Yes
Prevotella sp. HMT 472	0.47 (0.4,0.54)	0.7 (0.48,0.92)	0.32 (0.24,0.41)	0.09 (-0.01,0.18)	0.43 (0.21,0.65)	0.8 (0.65,0.95)	92	92	1.47e-10	0.00989247	7.42989e-10	Yes
Prevotella sp. HMT 475	0.18 (0.14,0.23)	0.37 (0.21,0.54)	0.11 (0.05,0.16)	0.03 (-0.03,0.08)	0.11 (-0.02,0.23)	0.32 (0.21,0.43)	161	161	3.04e-06	0.0173118	8.78012e-06	Yes
Prevotella sp. HMT 526	0.03 (0.01,0.04)	0.1 (0.01,0.2)	0 (0,0)	0 (0,0)	0 (0,0)	0.05 (0,0.11)	228	228	0.000443	0.0245161	0.000903487	Yes
Prevotella sp. HMT 820	0 (0,0.01)	0 (0,0)	0 (0,0)	0 (0,0)	0.04 (-0.04,0.13)	0 (0,0)	323	323	0.0518	0.0347312	0.0745728	No
Prevotella sp. HMT 942	0.21 (0.16,0.25)	0.2 (0.06,0.34)	0.19 (0.12,0.26)	0.06 (-0.03,0.15)	0 (0,0)	0.38 (0.26,0.51)	183	183	3.26e-05	0.0196774	8.28361e-05	Yes
Prevotella veroralis	0.42 (0.35,0.49)	0.51 (0.29,0.73)	0.28 (0.19,0.37)	0.18 (0.02,0.34)	0.69 (0.43,0.96)	0.6 (0.44,0.77)	197	197	6.75e-05	0.0211828	0.000159327	Yes
Propionibacterium acidifaciens	0.01 (0,0.02)	0.03 (-0.02,0.09)	0.01 (-0.01,0.02)	0 (0,0)	0 (0,0)	0.01 (-0.01,0.02)	389	389	0.248	0.041828	0.296452	No
Pseudomonas fluorescens	0.01 (0,0.01)	0 (0,0)	0.01 (-0.01,0.02)	0 (0,0)	0.02 (-0.02,0.07)	0.01 (-0.01,0.02)	448	448	0.616	0.048172	0.639375	No
Pseudopropionibacterium propionicum	0.03 (0.01,0.04)	0.15 (0.04,0.25)	0.01 (-0.01,0.02)	0 (0,0)	0 (0,0)	0.01 (-0.01,0.03)	163	163	3.85e-06	0.0175269	1.09831e-05	Yes
Pseudopropionibacterium sp. HMT 194	0.01 (0,0.02)	0.02 (-0.02,0.07)	0.01 (0,0.03)	0 (0,0)	0 (0,0)	0 (0,0)	440	440	0.528	0.0473118	0.558	No
Rothia aeria	1.37 (1.3,1.44)	1.47 (1.27,1.67)	1.32 (1.2,1.43)	0.91 (0.66,1.16)	1.21 (0.94,1.48)	1.69 (1.61,1.77)	144	144	4.67e-07	0.0154839	1.50802e-06	Yes
Rothia dentocariosa	1.91 (1.88,1.94)	1.79 (1.68,1.9)	1.89 (1.85,1.93)	1.91 (1.8,2.02)	2.04 (1.96,2.11)	1.96 (1.92,2)	221	221	0.000315	0.0237634	0.000662783	Yes
Rothia mucilaginosa	2.42 (2.4,2.44)	2.41 (2.38,2.44)	2.42 (2.41,2.44)	2.37 (2.21,2.52)	2.47 (2.44,2.5)	2.44 (2.41,2.46)	285	285	0.00642	0.0306452	0.0104747	Yes
Ruminococcaceae [G-1] bacterium HMT 075	1.19 (1.12,1.25)	1.59 (1.49,1.7)	1.34 (1.24,1.43)	0.46 (0.26,0.67)	0.66 (0.41,0.9)	1.23 (1.1,1.36)	44	44	3.62e-16	0.00473118	3.82568e-15	Yes
Ruminococcaceae [G-2] bacterium HMT 085	1.27 (1.22,1.33)	1.45 (1.35,1.55)	1.36 (1.28,1.44)	0.78 (0.54,1.02)	0.89 (0.67,1.11)	1.4 (1.31,1.49)	135	135	2.48e-07	0.0145161	8.54222e-07	Yes
Saccharibacteria (TM7) [G-1] bacterium HMT 346	0.31 (0.26,0.37)	0.6 (0.39,0.8)	0.25 (0.17,0.32)	0.08 (-0.03,0.18)	0.41 (0.19,0.62)	0.35 (0.23,0.48)	204	204	0.000109	0.0219355	0.000248456	Yes
Saccharibacteria (TM7) [G-1] bacterium HMT 347	0.17 (0.13,0.22)	0.27 (0.12,0.41)	0.17 (0.11,0.24)	0 (0,0)	0.25 (0.07,0.43)	0.18 (0.09,0.27)	314	314	0.0437	0.0337634	0.064715	No
Saccharibacteria (TM7) [G-1] bacterium HMT 348	0.21 (0.16,0.26)	0.64 (0.42,0.85)	0.17 (0.1,0.24)	0 (0,0)	0.37 (0.16,0.58)	0.07 (0.01,0.13)	85	85	4.74e-11	0.00913978	2.59306e-10	Yes
Saccharibacteria (TM7) [G-1] bacterium HMT 349	0.14 (0.1,0.18)	0.39 (0.2,0.57)	0.1 (0.05,0.15)	0 (0,0)	0.28 (0.1,0.47)	0.09 (0.02,0.15)	179	179	1.8e-05	0.0192473	4.67598e-05	Yes
Saccharibacteria (TM7) [G-1] bacterium HMT 352	1.61 (1.55,1.67)	1.79 (1.66,1.92)	1.84 (1.77,1.9)	1.43 (1.21,1.65)	1.03 (0.75,1.31)	1.41 (1.29,1.53)	22	22	3.8e-23	0.00236559	8.03182e-22	Yes
Saccharibacteria (TM7) [G-1] bacterium HMT 488	0.02 (0.01,0.04)	0.11 (0,0.21)	0 (0,0)	0.03 (-0.03,0.1)	0 (0,0)	0.02 (-0.01,0.05)	283	283	0.00539	0.0304301	0.00885636	Yes
Saccharibacteria (TM7) [G-1] bacterium HMT 869	0.05 (0.03,0.07)	0.11 (0,0.21)	0.05 (0.01,0.08)	0 (0,0)	0.03 (-0.03,0.1)	0.05 (0,0.1)	416	416	0.414	0.0447312	0.462764	No
Saccharibacteria (TM7) [G-1] bacterium HMT 952	0.11 (0.07,0.14)	0.37 (0.18,0.56)	0.06 (0.02,0.11)	0.03 (-0.03,0.08)	0.04 (-0.04,0.11)	0.1 (0.03,0.17)	167	167	8.05e-06	0.017957	2.24147e-05	Yes
Saccharibacteria (TM7) [G-1] bacterium HMT 957	0.01 (0,0.03)	0.08 (-0.01,0.18)	0 (0,0)	0 (0,0)	0 (0,0)	0.01 (-0.01,0.04)	284	284	0.00569	0.0305376	0.00931637	Yes
Saccharibacteria (TM7) [G-2] bacterium HMT 350	0.03 (0.01,0.05)	0.19 (0.06,0.32)	0.01 (0,0.02)	0 (0,0)	0 (0,0)	0.01 (-0.01,0.04)	138	138	2.68e-07	0.0148387	9.03043e-07	Yes
Saccharibacteria (TM7) [G-3] bacterium HMT 351	1.06 (0.99,1.13)	1.42 (1.26,1.58)	1.41 (1.33,1.49)	0.9 (0.68,1.12)	0.62 (0.39,0.85)	0.49 (0.38,0.6)	4	4	6.31e-33	0.000430108	7.33537e-31	Yes
Saccharibacteria (TM7) [G-4] bacterium HMT 355	0.03 (0.01,0.05)	0.15 (0.05,0.26)	0.01 (0,0.03)	0.02 (-0.03,0.08)	0.02 (-0.02,0.05)	0 (0,0)	154	154	1.56e-06	0.0165591	4.71039e-06	Yes
Saccharibacteria (TM7) [G-5] bacterium HMT 356	0.3 (0.25,0.35)	0.77 (0.58,0.96)	0.18 (0.12,0.24)	0.02 (-0.02,0.05)	0.69 (0.45,0.93)	0.24 (0.14,0.34)	47	47	1.65e-15	0.00505376	1.63245e-14	Yes
Saccharibacteria (TM7) [G-6] bacterium HMT 870	0.85 (0.78,0.93)	0.98 (0.77,1.19)	1 (0.89,1.11)	0.6 (0.4,0.8)	0.7 (0.45,0.96)	0.71 (0.57,0.85)	203	203	0.000103	0.021828	0.000235936	Yes
Scardovia inopinata	0.01 (0,0.02)	0.03 (-0.03,0.08)	0.01 (-0.01,0.02)	0 (0,0)	0 (0,0)	0 (0,0)	446	446	0.556	0.047957	0.579686	No
Scardovia wiggsiae	0.58 (0.51,0.65)	0.6 (0.42,0.79)	0.45 (0.36,0.54)	0.2 (0.06,0.34)	0.89 (0.63,1.16)	0.85 (0.7,1)	115	115	1.43e-08	0.0123656	5.78217e-08	Yes
Selenomonas artemidis	0.16 (0.12,0.19)	0.37 (0.2,0.54)	0.17 (0.11,0.24)	0.08 (-0.01,0.17)	0.18 (0.04,0.32)	0.03 (-0.01,0.06)	206	206	0.000119	0.0221505	0.000268617	Yes
Selenomonas dianae	0.01 (0,0.02)	0.05 (-0.02,0.13)	0.01 (-0.01,0.02)	0 (0,0)	0 (0,0)	0 (0,0)	350	350	0.0885	0.0376344	0.117579	No
Selenomonas flueggei	0.03 (0.01,0.05)	0.15 (0.03,0.26)	0.04 (0,0.07)	0 (0,0)	0 (0,0)	0 (0,0)	230	230	0.000485	0.0247312	0.000980543	Yes
Selenomonas noxia	0.5 (0.43,0.57)	1.12 (0.92,1.33)	0.48 (0.38,0.58)	0.18 (0.04,0.32)	0.72 (0.48,0.97)	0.26 (0.15,0.36)	56	56	5.28e-14	0.00602151	4.38429e-13	Yes
Selenomonas sp. HMT 126	0.06 (0.03,0.08)	0.32 (0.15,0.49)	0.02 (0,0.05)	0 (0,0)	0.05 (-0.05,0.14)	0 (0,0)	78	78	9.68e-12	0.0083871	5.77077e-11	Yes
Selenomonas sp. HMT 133	0.01 (0,0.02)	0.03 (-0.03,0.08)	0.01 (-0.01,0.02)	0.02 (-0.02,0.07)	0 (0,0)	0 (0,0)	422	422	0.484	0.0453763	0.533318	No
Selenomonas sp. HMT 134	0.07 (0.04,0.1)	0.22 (0.08,0.36)	0.05 (0.01,0.09)	0 (0,0)	0.23 (0.05,0.4)	0.01 (-0.01,0.03)	176	176	1.4e-05	0.0189247	3.69886e-05	Yes
Selenomonas sp. HMT 136	1.1 (1.03,1.18)	1.45 (1.3,1.6)	1.41 (1.31,1.5)	1.16 (0.95,1.37)	1.01 (0.75,1.27)	0.36 (0.25,0.48)	12	12	7.09e-27	0.00129032	2.74737e-25	Yes
Selenomonas sp. HMT 137	0.09 (0.05,0.12)	0.28 (0.12,0.44)	0.05 (0.01,0.09)	0.05 (-0.02,0.13)	0.15 (0,0.29)	0.03 (0,0.06)	211	211	0.000137	0.0226882	0.000301919	Yes
Selenomonas sp. HMT 146	0.03 (0.01,0.04)	0.09 (0,0.19)	0.03 (0,0.07)	0 (0,0)	0 (0,0)	0 (0,0)	303	303	0.0162	0.0325806	0.0248614	Yes
Selenomonas sp. HMT 478	0.23 (0.18,0.28)	0.36 (0.19,0.52)	0.33 (0.24,0.42)	0.21 (0.06,0.36)	0.11 (-0.02,0.24)	0.02 (-0.01,0.05)	164	164	3.86e-06	0.0176344	1.09445e-05	Yes
Selenomonas sp. HMT 481	0.08 (0.05,0.11)	0.19 (0.05,0.33)	0.08 (0.04,0.13)	0.04 (-0.04,0.11)	0.11 (-0.02,0.25)	0.02 (-0.02,0.05)	305	305	0.0275	0.0327957	0.0419262	Yes
Selenomonas sp. HMT 892	0.04 (0.02,0.07)	0.09 (0,0.17)	0.03 (0,0.06)	0 (0,0)	0.12 (-0.02,0.27)	0.02 (-0.01,0.06)	360	360	0.126	0.0387097	0.16275	No
Selenomonas sp. HMT 919	0.04 (0.02,0.06)	0.16 (0.03,0.28)	0.02 (0,0.05)	0 (0,0)	0.04 (-0.04,0.12)	0.01 (-0.01,0.04)	252	252	0.00128	0.0270968	0.0023619	Yes
Selenomonas sp. HMT 937	0 (0,0.01)	0.02 (-0.02,0.06)	0 (0,0)	0 (0,0)	0 (0,0)	0 (0,0)	372	372	0.152	0.04	0.19	No
Selenomonas sputigena	0.37 (0.31,0.43)	0.88 (0.67,1.08)	0.37 (0.28,0.46)	0.1 (0,0.21)	0.68 (0.44,0.92)	0.07 (0.02,0.12)	50	50	3.22e-15	0.00537634	2.9946e-14	Yes
Shuttleworthia satelles	0.28 (0.23,0.33)	0.51 (0.33,0.68)	0.16 (0.1,0.21)	0.09 (0,0.17)	0.42 (0.22,0.62)	0.42 (0.3,0.53)	132	132	2e-07	0.0141935	7.04545e-07	Yes
Simonsiella muelleri	0.15 (0.11,0.19)	0.33 (0.17,0.5)	0.11 (0.05,0.16)	0.02 (-0.02,0.06)	0.05 (-0.05,0.14)	0.24 (0.13,0.34)	214	214	0.000203	0.0230108	0.000441098	Yes
Slackia exigua	0.07 (0.04,0.09)	0.03 (-0.01,0.08)	0.04 (0.01,0.07)	0.05 (-0.02,0.12)	0.02 (-0.02,0.06)	0.17 (0.09,0.24)	229	229	0.000458	0.0246237	0.00093	Yes
Sneathia	0.02 (0,0.03)	0 (0,0)	0 (0,0)	0.02 (-0.02,0.07)	0.06 (-0.03,0.16)	0.04 (-0.01,0.09)	341	341	0.0719	0.0366667	0.0980455	No
Solobacterium moorei	1.37 (1.32,1.43)	1.72 (1.67,1.77)	1.64 (1.6,1.69)	1.42 (1.26,1.57)	1.14 (0.94,1.33)	0.77 (0.66,0.88)	2	2	0	0.000215054	0	Yes
Sphingomonas echinoides	0 (0,0)	0 (0,0)	0 (0,0)	0 (0,0)	0.02 (-0.02,0.05)	0 (0,0)	324	324	0.0518	0.0348387	0.0743426	No
Staphylococcus aureus	0.09 (0.06,0.12)	0.07 (-0.01,0.16)	0.05 (0.02,0.09)	0.1 (0,0.21)	0.1 (-0.02,0.21)	0.17 (0.08,0.26)	362	362	0.146	0.0389247	0.187541	No
Staphylococcus capitis	0 (0,0.01)	0 (0,0)	0 (0,0.01)	0 (0,0)	0 (0,0)	0 (0,0)	459	460	0.857	0.0493548	0.868203	No
Staphylococcus epidermidis	0.03 (0.02,0.05)	0.03 (-0.01,0.08)	0.02 (0,0.04)	0 (0,0)	0.05 (-0.02,0.11)	0.07 (0.02,0.12)	386	386	0.239	0.0415054	0.287915	No
Staphylococcus haemolyticus	0 (0,0.01)	0.04 (-0.04,0.11)	0 (0,0)	0 (0,0)	0 (0,0)	0 (0,0)	373	373	0.152	0.0401075	0.189491	No
Staphylococcus warneri	0.01 (0,0.02)	0.02 (-0.02,0.05)	0.01 (-0.01,0.02)	0 (0,0)	0.03 (-0.03,0.08)	0 (0,0)	420	420	0.432	0.0451613	0.478286	No
Stomatobaculum longum	0.89 (0.81,0.97)	0.79 (0.58,1)	0.87 (0.74,0.99)	0.75 (0.5,1.01)	1.16 (0.9,1.41)	0.95 (0.79,1.11)	361	361	0.142	0.0388172	0.182909	No
Stomatobaculum sp. HMT 097	1.57 (1.51,1.63)	1.69 (1.55,1.84)	1.66 (1.59,1.74)	1.6 (1.41,1.78)	0.84 (0.58,1.1)	1.6 (1.48,1.72)	110	110	6.17e-09	0.011828	2.60823e-08	Yes
Stomatobaculum sp. HMT 910	0.01 (0,0.01)	0 (0,0)	0.01 (-0.01,0.02)	0 (0,0)	0 (0,0)	0.01 (-0.01,0.04)	464	463	0.864	0.0498925	0.865862	No
Streptococcus agalactiae	0 (0,0.01)	0 (0,0)	0 (0,0)	0 (0,0)	0.02 (-0.02,0.07)	0 (0,0)	325	325	0.0518	0.0349462	0.0741138	No
Streptococcus anginosus	0.53 (0.46,0.61)	0.73 (0.51,0.95)	0.45 (0.34,0.55)	0.19 (0.04,0.34)	0.97 (0.7,1.25)	0.57 (0.41,0.72)	158	158	2.63e-06	0.0169892	7.74019e-06	Yes
Streptococcus australis	1.96 (1.93,2)	1.99 (1.89,2.1)	2 (1.95,2.05)	2.01 (1.89,2.13)	1.82 (1.67,1.97)	1.91 (1.84,1.98)	207	207	0.000123	0.0222581	0.000276304	Yes
Streptococcus constellatus	0.13 (0.09,0.17)	0.27 (0.1,0.44)	0.06 (0.01,0.1)	0 (0,0)	0.16 (0,0.32)	0.24 (0.13,0.36)	225	225	0.000378	0.0241935	0.0007812	Yes
Streptococcus cristatus clade 578	0.12 (0.08,0.16)	0.13 (0.01,0.25)	0.13 (0.07,0.2)	0.07 (-0.01,0.16)	0.12 (-0.02,0.25)	0.13 (0.04,0.21)	465	465	0.957	0.05	0.957	No
Streptococcus cristatus clade 886	0 (0,0.01)	0 (0,0)	0 (0,0)	0 (0,0)	0 (0,0)	0.01 (0,0.03)	378	378	0.164	0.0406452	0.201746	No
Streptococcus gordonii	1 (0.91,1.09)	1.06 (0.82,1.31)	0.87 (0.73,1)	0.4 (0.17,0.63)	1.44 (1.15,1.73)	1.32 (1.15,1.49)	99	99	7.83e-10	0.0106452	3.67773e-09	Yes
Streptococcus intermedius	0.87 (0.8,0.95)	0.93 (0.71,1.15)	0.65 (0.54,0.76)	0.36 (0.17,0.56)	1.13 (0.88,1.39)	1.38 (1.26,1.5)	35	35	2.19e-18	0.00376344	2.90957e-17	Yes
Streptococcus lactarius	0.11 (0.07,0.15)	0.08 (-0.01,0.17)	0.1 (0.04,0.16)	0.33 (0.11,0.55)	0.08 (-0.04,0.2)	0.06 (0.01,0.12)	330	330	0.0544	0.0354839	0.0766545	No
Streptococcus mitis	2.6 (2.59,2.61)	2.58 (2.55,2.61)	2.61 (2.6,2.63)	2.6 (2.55,2.64)	2.59 (2.55,2.63)	2.6 (2.59,2.62)	393	393	0.254	0.0422581	0.300534	No
Streptococcus mutans	0.56 (0.49,0.63)	0.64 (0.43,0.85)	0.46 (0.36,0.56)	0.09 (-0.01,0.2)	1.05 (0.78,1.33)	0.72 (0.55,0.88)	116	116	1.7e-08	0.0124731	6.81466e-08	Yes
Streptococcus oralis subsp. tigurinus clade 070	0.01 (0,0.02)	0 (0,0)	0.01 (-0.01,0.04)	0 (0,0)	0 (0,0)	0 (0,0)	460	459	0.857	0.0494624	0.866315	No
Streptococcus parasanguinis clade 411	2.09 (2.04,2.15)	1.98 (1.8,2.16)	2.04 (1.95,2.12)	2.14 (1.93,2.35)	2.29 (2.16,2.41)	2.16 (2.09,2.24)	111	111	8.5e-09	0.0119355	3.56081e-08	Yes
Streptococcus pneumoniae	0.16 (0.11,0.21)	0.19 (0.03,0.35)	0.15 (0.08,0.22)	0.09 (-0.04,0.23)	0.13 (-0.02,0.28)	0.19 (0.07,0.3)	461	461	0.858	0.0495699	0.865445	No
Streptococcus pyogenes	2.41 (2.38,2.43)	2.38 (2.32,2.43)	2.38 (2.35,2.41)	2.35 (2.22,2.48)	2.56 (2.49,2.63)	2.44 (2.4,2.48)	453	453	0.777	0.0487097	0.797583	No
Streptococcus salivarius	2.41 (2.38,2.43)	2.38 (2.32,2.43)	2.38 (2.35,2.41)	2.35 (2.22,2.48)	2.56 (2.49,2.63)	2.44 (2.4,2.48)	131	131	1.48e-07	0.014086	5.25344e-07	Yes
Streptococcus sanguinis	1.88 (1.83,1.92)	1.95 (1.9,2.01)	1.84 (1.77,1.91)	1.61 (1.41,1.81)	1.92 (1.78,2.05)	2.01 (1.95,2.06)	127	127	7.57e-08	0.0136559	2.77169e-07	Yes
Streptococcus sobrinus	0.06 (0.03,0.09)	0.02 (-0.02,0.07)	0.03 (0,0.06)	0.03 (-0.03,0.08)	0.12 (-0.02,0.27)	0.14 (0.04,0.23)	345	345	0.0816	0.0370968	0.109983	No
Streptococcus sp. HMT 056	0.96 (0.87,1.06)	0.77 (0.51,1.02)	1.08 (0.93,1.23)	1.47 (1.18,1.77)	0.66 (0.36,0.96)	0.75 (0.57,0.94)	173	173	1.13e-05	0.0186022	3.03728e-05	Yes
Streptococcus sp. HMT 057	1.31 (1.23,1.39)	1.2 (0.97,1.43)	1.36 (1.24,1.48)	1.49 (1.24,1.74)	0.82 (0.52,1.11)	1.39 (1.24,1.54)	255	255	0.00149	0.0274194	0.00271706	Yes
Streptococcus sp. HMT 066	2.14 (2.1,2.17)	2.11 (2.02,2.2)	2.1 (2.04,2.16)	2.2 (2.08,2.31)	2.25 (2.2,2.31)	2.13 (2.08,2.19)	223	223	0.000365	0.0239785	0.000761099	Yes
Streptococcus sp. HMT 074	2.06 (2.02,2.11)	2.08 (1.96,2.21)	2.12 (2.06,2.18)	1.97 (1.77,2.17)	1.81 (1.62,2)	2.1 (2.03,2.17)	184	184	3.67e-05	0.0197849	9.27473e-05	Yes
Streptococcus thermophilus	0.04 (0.01,0.06)	0 (0,0)	0.03 (0,0.07)	0 (0,0)	0.05 (-0.05,0.16)	0.08 (0,0.15)	402	402	0.348	0.0432258	0.402537	No
Tannerella forsythia	0.31 (0.26,0.36)	0.72 (0.54,0.91)	0.21 (0.14,0.28)	0.05 (-0.02,0.12)	0.25 (0.07,0.43)	0.4 (0.29,0.52)	94	94	2.01e-10	0.0101075	9.94309e-10	Yes
Tannerella sp. HMT 286	1.07 (1,1.14)	1.37 (1.2,1.55)	1.05 (0.94,1.15)	0.55 (0.32,0.77)	0.55 (0.33,0.76)	1.41 (1.29,1.52)	51	51	7.02e-15	0.00548387	6.40059e-14	Yes
Tannerella sp. HMT 808	0.17 (0.13,0.22)	0.41 (0.22,0.59)	0.09 (0.04,0.14)	0.03 (-0.03,0.08)	0.3 (0.12,0.48)	0.2 (0.1,0.3)	180	180	2.3e-05	0.0193548	5.94167e-05	Yes
Tannerella sp. HMT 916	0.02 (0,0.03)	0 (0,0)	0 (0,0.01)	0 (0,0)	0 (0,0)	0.07 (0.01,0.14)	300	300	0.0153	0.0322581	0.023715	Yes
Treponema amylovorum	0.02 (0,0.03)	0.02 (-0.02,0.06)	0.01 (0,0.02)	0 (0,0)	0.08 (-0.03,0.18)	0.01 (-0.01,0.03)	400	400	0.327	0.0430108	0.380138	No
Treponema denticola	0.31 (0.26,0.37)	0.75 (0.56,0.94)	0.18 (0.12,0.24)	0.05 (-0.02,0.11)	0.43 (0.22,0.64)	0.4 (0.28,0.51)	81	82	1.59e-11	0.00870968	9.12778e-11	Yes
Treponema lecithinolyticum	0.24 (0.19,0.28)	0.59 (0.42,0.76)	0.14 (0.08,0.19)	0 (0,0)	0.29 (0.12,0.46)	0.31 (0.2,0.41)	95	95	3.19e-10	0.0102151	1.56142e-09	Yes
Treponema maltophilum	0.08 (0.05,0.11)	0.07 (-0.01,0.14)	0.03 (0.01,0.05)	0.02 (-0.02,0.07)	0.1 (0,0.2)	0.21 (0.12,0.3)	182	182	2.96e-05	0.0195699	7.56264e-05	Yes
Treponema medium	0.03 (0.01,0.05)	0.09 (-0.01,0.19)	0.01 (-0.01,0.03)	0.03 (-0.03,0.09)	0.07 (-0.03,0.16)	0.01 (-0.01,0.04)	382	382	0.191	0.0410753	0.2325	No
Treponema parvum	0 (0,0.01)	0.02 (-0.02,0.05)	0 (0,0)	0 (0,0)	0 (0,0)	0 (0,0)	374	374	0.152	0.0402151	0.188984	No
Treponema pectinovorum	0 (0,0)	0 (0,0)	0 (0,0)	0 (0,0)	0 (0,0)	0.01 (-0.01,0.02)	437	424	0.518	0.0469892	0.55119	No
Treponema socranskii	0.33 (0.28,0.38)	0.53 (0.35,0.71)	0.09 (0.04,0.13)	0.04 (-0.02,0.1)	0.47 (0.28,0.66)	0.75 (0.62,0.87)	20	20	2.03e-23	0.00215054	4.71975e-22	Yes
Treponema sp. HMT 226	0.07 (0.04,0.1)	0.18 (0.05,0.31)	0.03 (0,0.06)	0 (0,0)	0.12 (0,0.23)	0.11 (0.03,0.18)	282	282	0.00467	0.0303226	0.00770053	Yes
Treponema sp. HMT 227	0 (0,0.01)	0 (0,0)	0 (0,0)	0 (0,0)	0 (0,0)	0.01 (-0.01,0.03)	438	438	0.518	0.0470968	0.549932	No
Treponema sp. HMT 230	0.03 (0.01,0.05)	0.12 (0,0.23)	0 (0,0)	0 (0,0)	0 (0,0)	0.06 (0,0.11)	271	271	0.00264	0.0291398	0.00452989	Yes
Treponema sp. HMT 231	0.48 (0.41,0.54)	0.82 (0.62,1.02)	0.3 (0.22,0.38)	0.12 (0.01,0.23)	0.61 (0.39,0.83)	0.72 (0.58,0.85)	82	81	1.59e-11	0.0088172	9.01646e-11	Yes
Treponema sp. HMT 234	0.06 (0.03,0.08)	0.15 (0.03,0.27)	0.02 (0,0.04)	0 (0,0)	0.03 (-0.03,0.09)	0.11 (0.04,0.18)	269	269	0.00256	0.0289247	0.00442528	Yes
Treponema sp. HMT 235	0.01 (0,0.01)	0.02 (-0.02,0.06)	0 (0,0)	0 (0,0)	0 (0,0)	0.01 (-0.01,0.04)	415	415	0.409	0.0446237	0.458277	No
Treponema sp. HMT 237	0.34 (0.28,0.4)	0.69 (0.48,0.9)	0.23 (0.15,0.3)	0.09 (-0.01,0.19)	0.36 (0.16,0.56)	0.47 (0.33,0.6)	141	141	3.1e-07	0.0151613	1.02234e-06	Yes
Treponema sp. HMT 238	0.05 (0.02,0.07)	0.14 (0.02,0.26)	0.03 (0,0.06)	0 (0,0)	0.07 (-0.03,0.17)	0.03 (-0.01,0.08)	318	318	0.0504	0.0341935	0.0736981	No
Treponema sp. HMT 239	0 (0,0.01)	0.03 (-0.03,0.08)	0 (0,0)	0 (0,0)	0 (0,0)	0 (0,0)	375	375	0.152	0.0403226	0.18848	No
Treponema sp. HMT 246	0.1 (0.06,0.13)	0.22 (0.08,0.35)	0.03 (0,0.06)	0.02 (-0.02,0.06)	0.03 (-0.03,0.08)	0.21 (0.11,0.31)	188	188	5e-05	0.0202151	0.00012367	Yes
Treponema sp. HMT 251	0.02 (0,0.03)	0.05 (-0.02,0.12)	0.01 (-0.01,0.02)	0 (0,0)	0 (0,0)	0.03 (-0.01,0.07)	396	396	0.275	0.0425806	0.322917	No
Treponema sp. HMT 253	0.08 (0.05,0.11)	0.23 (0.09,0.38)	0.03 (0.01,0.06)	0 (0,0)	0.02 (-0.02,0.06)	0.16 (0.08,0.24)	200	200	7.18e-05	0.0215054	0.000166935	Yes
Treponema sp. HMT 254	0 (0,0.01)	0 (0,0)	0 (0,0)	0 (0,0)	0 (0,0)	0.01 (-0.01,0.04)	439	436	0.518	0.0472043	0.548679	No
Treponema sp. HMT 256	0.01 (0,0.02)	0.03 (-0.03,0.08)	0 (0,0)	0 (0,0)	0 (0,0)	0.02 (-0.01,0.06)	394	394	0.263	0.0423656	0.310393	No
Treponema sp. HMT 257	0.12 (0.08,0.16)	0.27 (0.11,0.42)	0.06 (0.02,0.1)	0 (0,0)	0.2 (0.04,0.35)	0.17 (0.08,0.26)	249	249	0.00111	0.0267742	0.00207289	Yes
Treponema sp. HMT 258	0.01 (0,0.02)	0.05 (-0.02,0.11)	0 (0,0)	0 (0,0)	0 (0,0)	0.02 (-0.01,0.06)	351	351	0.0913	0.0377419	0.120953	No
Treponema sp. HMT 262	0.07 (0.05,0.1)	0.24 (0.11,0.37)	0.01 (-0.01,0.02)	0 (0,0)	0.04 (-0.04,0.11)	0.16 (0.08,0.24)	119	119	2.66e-08	0.0127957	1.03941e-07	Yes
Treponema sp. HMT 263	0 (0,0.01)	0 (0,0)	0 (0,0)	0 (0,0)	0.03 (-0.03,0.09)	0 (0,0)	326	326	0.0518	0.0350538	0.0738865	No
Treponema sp. HMT 268	0 (0,0.01)	0.02 (-0.02,0.05)	0 (0,0)	0 (0,0)	0 (0,0)	0 (0,0)	376	376	0.152	0.0404301	0.187979	No
Treponema sp. HMT 270	0 (0,0.01)	0.04 (-0.02,0.09)	0 (0,0)	0 (0,0)	0 (0,0)	0 (0,0)	293	293	0.00932	0.0315054	0.0147911	Yes
Treponema sp. HMT 508	0 (0,0.01)	0 (0,0)	0 (0,0)	0 (0,0)	0.03 (-0.03,0.08)	0 (0,0)	327	322	0.0518	0.0351613	0.0736606	No
Treponema sp. HMT 951	0.02 (0.01,0.04)	0.08 (0,0.16)	0.01 (0,0.03)	0 (0,0)	0.03 (-0.03,0.09)	0.02 (-0.02,0.05)	310	310	0.0329	0.0333333	0.04935	Yes
Treponema vincentii	0.33 (0.27,0.39)	0.38 (0.2,0.56)	0.44 (0.34,0.53)	0.08 (-0.01,0.17)	0.12 (-0.02,0.25)	0.32 (0.2,0.43)	233	233	0.000634	0.0250538	0.00126528	Yes
Veillonella atypica	1.81 (1.74,1.88)	1.95 (1.78,2.12)	1.99 (1.89,2.08)	1.93 (1.71,2.16)	2.03 (1.83,2.24)	1.28 (1.14,1.42)	15	15	6.23e-26	0.0016129	1.9313e-24	Yes
Veillonella denticariosi	0.24 (0.18,0.29)	0.4 (0.21,0.59)	0.29 (0.19,0.38)	0.17 (0.02,0.32)	0.38 (0.16,0.6)	0.04 (-0.02,0.09)	217	217	0.000223	0.0233333	0.000477857	Yes
Veillonella dispar	2.13 (2.09,2.18)	2.29 (2.24,2.35)	2.23 (2.17,2.29)	2.3 (2.17,2.43)	2.36 (2.29,2.44)	1.7 (1.6,1.8)	5	5	7.57e-33	0.000537634	7.0401e-31	Yes
Veillonella parvula	1.85 (1.78,1.92)	2.26 (2.21,2.31)	2.05 (1.98,2.13)	2 (1.82,2.17)	1.96 (1.8,2.13)	1.15 (0.99,1.31)	3	3	1.1e-34	0.000322581	1.705e-32	Yes
Veillonella rogosae	1.69 (1.6,1.77)	2.13 (2,2.27)	1.97 (1.87,2.07)	1.93 (1.71,2.16)	1.28 (0.95,1.61)	0.98 (0.81,1.14)	7	7	3e-28	0.000752688	1.99286e-26	Yes
Veillonella sp. HMT 780	0.6 (0.53,0.68)	0.83 (0.61,1.05)	0.74 (0.62,0.85)	0.35 (0.16,0.55)	0.65 (0.38,0.92)	0.33 (0.22,0.44)	169	169	8.72e-06	0.018172	2.39929e-05	Yes
Veillonella sp. HMT 917	0.22 (0.17,0.28)	0.13 (0,0.26)	0.33 (0.23,0.43)	0.24 (0.07,0.42)	0.29 (0.08,0.5)	0.05 (0,0.09)	274	274	0.00301	0.0294624	0.00510821	Yes
Veillonellaceae [G-1] bacterium HMT 129	0.01 (0,0.02)	0.04 (-0.02,0.09)	0 (0,0)	0 (0,0)	0.04 (-0.04,0.11)	0 (0,0)	307	307	0.0292	0.0330108	0.044228	Yes
Veillonellaceae [G-1] bacterium HMT 132	0.01 (0,0.01)	0.03 (-0.03,0.08)	0.01 (-0.01,0.02)	0 (0,0)	0 (0,0)	0 (0,0)	444	444	0.552	0.0477419	0.578108	No
Veillonellaceae [G-1] bacterium HMT 135	0 (0,0.01)	0.04 (-0.01,0.08)	0 (0,0)	0 (0,0)	0 (0,0)	0 (0,0)	294	292	0.00932	0.0316129	0.0147408	Yes
Veillonellaceae [G-1] bacterium HMT 150	0.05 (0.03,0.07)	0.18 (0.06,0.29)	0.04 (0.01,0.06)	0 (0,0)	0.11 (0,0.22)	0 (0,0)	205	205	0.000111	0.022043	0.00025178	Yes
Veillonellaceae [G-1] bacterium HMT 155	0.07 (0.04,0.1)	0.28 (0.13,0.42)	0.04 (0.01,0.07)	0 (0,0)	0.18 (0.02,0.33)	0.02 (-0.01,0.04)	134	134	2.34e-07	0.0144086	8.12015e-07	Yes
														Sig.
														Sig.
														Sig.
														Sig.

## Sheet: Supplementary Table 3
Table S3. Predicted orthologue functional annotations based on the 16S rDNA sequences. Functional levels for the top 200 predicted functions indicated as important for separating participants in cluster 4 (highest sucrose intake) from those in cluster 2 (lowest sucrose intake) in multivariate PLS analysis are presented. Of these, 19 functions were not statistically significant by non-parametric u…
KEGG:KO	Functional levels			p-value
K12472	Cellular Processes			6.5e-07
K07334	Cellular Processes and Signaling	Cell motility and secretion		2.12e-06
K01286	Cellular Processes and Signaling	Membrane and intracellular structural molecules		9.55e-06
K03320	Cellular Processes and Signaling	Other ion-coupled transporters		8.58e-05
K05020	Cellular Processes and Signaling	Other ion-coupled transporters		1.98e-06
K07177	Cellular Processes and Signaling	Signal transduction mechanisms		0.000351
K10039	Environmental Information Processing	Membrane Transport	ABC transporters	1.1e-05
K10040	Environmental Information Processing	Membrane Transport	ABC transporters	0.00018
K10041	Environmental Information Processing	Membrane Transport	ABC transporters	3.3e-05
K11704	Environmental Information Processing	Membrane Transport	ABC transporters	6.9e-05
K11705	Environmental Information Processing	Membrane Transport	ABC transporters	7.5e-05
K11706	Environmental Information Processing	Membrane Transport	ABC transporters	7.6e-05
K02236	Environmental Information Processing	Membrane Transport	Secretion system	3.64e-05
K02240	Environmental Information Processing	Membrane Transport	Secretion system	0.000133
K02243	Environmental Information Processing	Membrane Transport	Secretion system	0.000149
K02244	Environmental Information Processing	Membrane Transport	Secretion system	6.73e-05
K02245	Environmental Information Processing	Membrane Transport	Secretion system	0.000138
K02246	Environmental Information Processing	Membrane Transport	Secretion system	2.06e-05
K02248	Environmental Information Processing	Membrane Transport	Secretion system	1.3e-05
K12268	Environmental Information Processing	Membrane Transport	Secretion system	3.7e-05
K12269	Environmental Information Processing	Membrane Transport	Secretion system	3.9e-05
K12270	Environmental Information Processing	Membrane Transport	Secretion system	4.1e-05
K02759	Environmental Information Processing	Membrane Transport	Transporters	0.000255
K02761	Environmental Information Processing	Membrane Transport	Transporters	0.000103
K02532	Environmental Information Processing	Membrane Transport	Transporters	9.31e-06
K02757	Environmental Information Processing	Membrane Transport	Transporters	6.89e-05
K08177	Environmental Information Processing	Membrane Transport	Transporters	3.73e-06
K07778	Environmental Information Processing	Signal Transduction	Two-component system	0.000149
K07668	Environmental Information Processing	Signal Transduction	Two-component system	0.000186
K11618	Environmental Information Processing	Signal Transduction	Two-component system	3.1e-05
K14205	Environmental Information Processing	Signal transduction	Two-component system	3.6e-05
K14982	Environmental Information Processing	Signal transduction	Two-component system	1.6e-05
K14983	Environmental Information Processing	Signal transduction	Two-component system	4.1e-05
K15860	Environmental Information Processing	Signal transduction	Two-component system	9.2e-07
K18986	Environmental Information Processing	Signal transduction	Two-component system	1.5e-06
K18987	Environmental Information Processing	Signal transduction	Two-component system	2.7e-06
K17074	Environmental Information Processing	signaling and cellular processes	ABC transporters	0.00037
K17076	Environmental Information Processing	signaling and cellular processes	ABC transporters	0.00026
K18104	Environmental Information Processing	signaling and cellular processes	ABC transporters	0.0006
K18216	Environmental Information Processing	signaling and cellular processes	ABC transporters	0.00014
K18217	Environmental Information Processing	signaling and cellular processes	ABC transporters	0.00014
K16924	Environmental Information Processing	signaling and cellular processes	ABC transporters	0.00014
K18816	Environmental Information Processing	signaling and cellular processes	Antimicrobial resistance genes	7.4e-05
K15383	Environmental Information Processing	signaling and cellular processes	Transporters	3.5e-07
K16169	Environmental Information Processing	signaling and cellular processes	Transporters	6e-05
K16209	Environmental Information Processing	signaling and cellular processes	Transporters	0.00036
K16235	Environmental Information Processing	signaling and cellular processes	Transporters	2.9e-07
K16788	Environmental Information Processing	signaling and cellular processes	Transporters	8.3e-05
K16789	Environmental Information Processing	signaling and cellular processes	Transporters	2.8e-05
K16923	Environmental Information Processing	signaling and cellular processes	Transporters	1.5e-05
K18887	Environmental Information Processing	signaling and cellular processes	Transporters	1.2e-07
K18888	Environmental Information Processing	signaling and cellular processes	Transporters	1.6e-08
K06330	Environmental Information Processing	signaling and cellular processes		1.99e-07
K11040	Environmental Information Processing	Signaling Molecules and Interaction	Bacterial toxins	1e-07
K11052	Environmental Information Processing	Signaling Molecules and Interaction	Bacterial toxins	1.1e-07
K08652	Genetic Information Processing	Folding, Sorting and Degradation	Chaperones and folding catalysts	3.01e-07
K03697	Genetic Information Processing	Folding, Sorting and Degradation	Chaperones and folding catalysts	1.58e-05
K04086	Genetic Information Processing	Folding, Sorting and Degradation	Chaperones and folding catalysts	4.73e-06
K18692	genetic information processing	Messenger RNA biogenesis		0.00016
K07586	Genetic Information Processing	Others		0.000296
K06191	Genetic Information Processing	Protein folding and associated processing		0.000543
K11209	Genetic Information Processing	Protein folding and associated processing		7.5e-08
K02086	Genetic Information Processing	Replication	recombination and repair proteins	3.64e-05
K07457	Genetic Information Processing	Replication	recombination and repair proteins	1.38e-05
K07467	Genetic Information Processing	Replication	recombination and repair proteins	1.45e-05
K07482	Genetic Information Processing	Replication	recombination and repair proteins	5.02e-05
K06286	Genetic Information Processing	Replication and Repair	Chromosome	4.46e-05
K13052	Genetic Information Processing	Replication and Repair	Chromosome	0.00017
K03471	Genetic Information Processing	Replication and Repair	DNA replication proteins	0.000132
K03346	Genetic Information Processing	Replication and Repair	DNA replication proteins	3.04e-05
K11144	Genetic Information Processing	Replication and Repair	DNA replication proteins	0.00014
K03488	Genetic Information Processing	Transcription	Transcription factors	1.6e-05
K03493	Genetic Information Processing	Transcription	Transcription factors	9.99e-08
K03708	Genetic Information Processing	Transcription	Transcription factors	5.14e-05
K03713	Genetic Information Processing	Transcription	Transcription factors	6.89e-05
K07727	Genetic Information Processing	Transcription	Transcription factors	0.000212
K09685	Genetic Information Processing	Transcription	Transcription factors	0.00014
K00563	Genetic Information Processing	Translation	Ribosome Biogenesis	0.000284
K03817	Genetic Information Processing	Translation	Ribosome Biogenesis	3.01e-06
K00897	Genetic Information Processing	Translation proteins		4.91e-05
K07570	Genetic Information Processing	Translation proteins		8.01e-05
K07505	genetic information processing			5.86e-07
K16511	Genetic information processing			0.00017
K13732	Human Diseases	Infectious Diseases	Bacterial invasion of epithelial cells	3.7e-07
K03191	Human Diseases	Infectious Diseases	Epithelial cell signaling in Helicobacter pylori infection	5.3e-07
K03739	Human Diseases	Infectious Diseases		0.000447
K03740	Human Diseases	Infectious Diseases		0.000407
K14194	Human Diseases	Infectious Diseases		1.4e-06
K14195	Human Diseases	Infectious Diseases		5.9e-07
K03048	Metabolism	Nucleotide Metabolism	Pyrimidine metabolism	0.000366
K00259	Metabolism	Amino Acid Metabolism	Alanine, aspartate and glutamate metabolism	3.31e-05
K08969	Metabolism	Amino Acid Metabolism	Amino acid related enzymes	9.9e-07
K00643	Metabolism	Amino Acid Metabolism	Amino acid related enzymes	8.98e-05
K00818	Metabolism	Amino Acid Metabolism	Amino acid related enzymes	4.26e-06
K00841	Metabolism	Amino Acid Metabolism	Amino acid related enzymes	0.000403
K09698	Metabolism	Amino Acid Metabolism	Amino acid related enzymes	9.8e-05
K00547	Metabolism	Amino Acid Metabolism	Cysteine and methionine metabolism	4.93e-06
K05823	Metabolism	Amino Acid Metabolism	Lysine biosynthesis	1.86e-05
K04092	Metabolism	Amino Acid Metabolism	Phenylalanine, tyrosine and tryptophan biosynthesis	1.84e-05
K08234	Metabolism	Amino Acid Metabolism		3.73e-05
K11048	Metabolism	Biosynthesis and biodegradation of secondary metabolites		1.1e-07
K11049	Metabolism	Biosynthesis and biodegradation of secondary metabolites		1.1e-07
K11053	Metabolism	Biosynthesis and biodegradation of secondary metabolites		1.1e-07
K11054	Metabolism	Biosynthesis and biodegradation of secondary metabolites		1.1e-07
K01467	Metabolism	Biosynthesis of Other Secondary Metabolites	Penicillin and cephalosporin biosynthesis	1.69e-05
K00983	Metabolism	Carbohydrate Metabolism	Amino sugar and nucleotide sugar metabolism	0.000148
K01575	Metabolism	Carbohydrate Metabolism	Butanoate metabolism	2.5e-05
K01641	Metabolism	Carbohydrate Metabolism	Butanoate metabolism	0.000326
K03366	Metabolism	Carbohydrate Metabolism	Butanoate metabolism	5.78e-05
K00016	Metabolism	Carbohydrate Metabolism	Glycolysis / Gluconeogenesis	4.25e-05
K00131	Metabolism	Carbohydrate Metabolism	Glycolysis / Gluconeogenesis	3.31e-06
K01223	Metabolism	Carbohydrate Metabolism	Glycolysis / Gluconeogenesis	4.37e-06
K00001	Metabolism	Carbohydrate Metabolism	Glycolysis / Gluconeogenesis	0.000407
K01771	Metabolism	Carbohydrate Metabolism	Inositol phosphate metabolism	0.000403
K05351	Metabolism	Carbohydrate Metabolism	Pentose and glucuronate interconversions	0.000532
K00028	Metabolism	Carbohydrate Metabolism	Pyruvate metabolism	2.18e-08
K00689	Metabolism	Carbohydrate Metabolism	Starch and sucrose metabolism	1.72e-07
K00692	Metabolism	Carbohydrate Metabolism	Starch and sucrose metabolism	3.8e-07
K00694	Metabolism	Carbohydrate Metabolism	Starch and sucrose metabolism	2.63e-05
K01226	Metabolism	Carbohydrate Metabolism	Starch and sucrose metabolism	3.1e-07
K02819	Metabolism	Carbohydrate Metabolism	Starch and sucrose metabolism	4.79e-07
K18431	Metabolism	Carbohydrate metabolism	Amino sugar and nucleotide sugar metabolism	5.7e-05
K18775	Metabolism	Carbohydrate metabolism	Starch and sucrose metabolism	3.4e-07
K01215	Metabolism	Carbohydrate Metabolism		4.1e-05
K04767	Metabolism	Carbohydrate Metabolism		4.31e-05
K02706	Metabolism	Energy Metabolism		6.58e-05
K01531	Metabolism	Energy Metabolism		0.000447
K01261	Metabolism	Enzyme Families	Peptidases	7.22e-05
K01281	Metabolism	Enzyme Families	Peptidases	8.73e-06
K04775	Metabolism	Enzyme Families	Peptidases	1.63e-06
K08600	Metabolism	Enzyme Families	Peptidases	0.000633
K08659	Metabolism	Enzyme Families	Peptidases	4.49e-08
K07652	Metabolism	Enzyme Families	Protein kinases	6.81e-05
K07706	Metabolism	Enzyme Families	Protein kinases	3.27e-05
K11617	Metabolism	Enzyme Families	Protein kinases	2.9e-05
K00712	Metabolism	Glycan Biosynthesis and Metabolism	Glycosyltransferases	1.88e-07
K03693	Metabolism	Glycan Biosynthesis and Metabolism	Glycosyltransferases	5.39e-05
K07272	Metabolism	Glycan Biosynthesis and Metabolism	Glycosyltransferases	8.73e-06
K12555	Metabolism	Glycan Biosynthesis and Metabolism	Glycosyltransferases	2.9e-05
K12996	Metabolism	Glycan Biosynthesis and Metabolism	Glycosyltransferases	4.9e-08
K12997	Metabolism	Glycan Biosynthesis and Metabolism	Glycosyltransferases	1e-05
K12998	Metabolism	Glycan Biosynthesis and Metabolism	Glycosyltransferases	1.6e-07
K12999	Metabolism	Glycan Biosynthesis and Metabolism	Glycosyltransferases	3.1e-07
K13677	Metabolism	Glycan Biosynthesis and Metabolism	Glycosyltransferases	4.6e-07
K00687	Metabolism	Glycan Biosynthesis and Metabolism	Peptidoglycan biosynthesis	1.4e-05
K00887	Metabolism	Glycan Biosynthesis and Metabolism	Peptidoglycan biosynthesis	9.95e-05
K05362	Metabolism	Glycan Biosynthesis and Metabolism	Peptidoglycan biosynthesis	4.06e-05
K05363	Metabolism	Glycan Biosynthesis and Metabolism	Peptidoglycan biosynthesis	0.000101
K07260	Metabolism	Glycan Biosynthesis and Metabolism	Peptidoglycan biosynthesis	5.38e-07
K12554	Metabolism	Glycan Biosynthesis and Metabolism	Peptidoglycan biosynthesis	4.7e-05
K12556	Metabolism	Glycan Biosynthesis and Metabolism	Peptidoglycan biosynthesis	1.7e-05
K19002	Metabolism	Glycosyltransferases		0.00019
K01071	Metabolism	Lipid Metabolism	Fatty acid biosynthesis	1.58e-05
K18474	Metabolism	Lipid metabolism	Fatty acid biosynthesis	2e-05
K19005	Metabolism	Lipid metabolism	Glycerolipid metabolism	2.9e-08
K01598	Metabolism	Metabolism of Cofactors and Vitamins	Pantothenate and CoA biosynthesis	2.27e-05
K01922	Metabolism	Metabolism of Cofactors and Vitamins	Pantothenate and CoA biosynthesis	2.24e-05
K00355	Metabolism	Metabolism of Cofactors and Vitamins		3.51e-05
K18153	Metabolism	Metabolism of cofactors and vitamins		1.7e-07
K14188	Metabolism	Metabolism of Other Amino Acids	D-Alanine metabolism	0.00035
K00938	Metabolism	Metabolism of Terpenoids and Polyketides	Terpenoid backbone biosynthesis	0.00029
K01597	Metabolism	Metabolism of Terpenoids and Polyketides	Terpenoid backbone biosynthesis	0.000608
K16130	Metabolism	Metabolism of terpenoids and polyketides		0.00057
K03647	Metabolism	Nucleotide metabolism		0.000429
K03930	Metabolism	Others		3e-05
K00433	metabolism	Others		1.95e-06
K00786	metabolism	Others		3.58e-06
K14745	metabolism	Others		1.6e-07
K15051	metabolism	Others		2.6e-05
K08986	Poorly Characterized			Poorly Characterized
K06198	Poorly Characterized			Poorly Characterized
K03095	Poorly characterized			Poorly Characterized
K06878	Poorly characterized			Poorly Characterized
K06929	Poorly characterized			Poorly Characterized
K06940	Poorly characterized			Poorly Characterized
K06962	Poorly characterized			Poorly Characterized
K06967	Poorly characterized			Poorly Characterized
K07029	Poorly characterized			Poorly Characterized
K07146	Poorly characterized			Poorly Characterized
K09976	Poorly characterized			Poorly Characterized
K12952	Poorly characterized			Poorly Characterized
K18232	Environmental Information Processing	signaling and cellular processes	ABC transporters	Non-significant
K03491	Genetic Information Processing	Transcription	Transcription factors	Non-significant
K01263	Metabolism	Amino Acid Metabolism		Non-significant
K11532	Metabolism	Carbohydrate Metabolism	Fructose and mannose metabolism	Non-significant
K10705	Metabolism	Carbohydrate Metabolism	Glycolysis / Gluconeogenesis	Non-significant
K01401	Metabolism	Enzyme Families	Peptidases	Non-significant
K13612	Metabolism	Lipid Metabolism	Lipid biosynthesis proteins	Non-significant
K13614	Metabolism	Lipid Metabolism	Lipid biosynthesis proteins	Non-significant
K00646	Metabolism	Lipid Metabolism		Non-significant
K10677	Metabolism	Others		Non-significant
K15311	metabolism	Polyketide biosynthesis proteins		Non-significant
K15312	metabolism	Polyketide biosynthesis proteins		Non-significant
K15337	metabolism	Polyketide biosynthesis proteins		Non-significant
K18205	metabolism			Non-significant
K16323	Environmental Information Processing	signaling and cellular processes	Transporters	Non-significant
K12879	Genetic Information Processing			Non-significant
K19777	Genetic information processing	Chaperones and folding catalysts	hdeA; acid stress chaperone HdeA	Non-significant
K14005	Genetic Information Processing	Folding, Sorting and Degradation		Non-significant
K17586	Metabolism	Protein phosphatases and associated proteins		Non-significant
